# Supplementary material for: Changes in the working conditions and learning environment of medical residents after the enactment of the Medical Resident Act in Korea in 2015: a national 4-year longitudinal study
Source: J Educ Eval Health Prof. 2021 Apr 20;18:7. doi: 10.3352/jeehp.2021.18.7 (PMC8118751; doi:10.3352/jeehp.2021.18.7)
Supplement: Supplementary file 1 [file jeehp-18-07-dataset1.xlsx]

## Sheet: kira_share_data
ref	year	major	grade	t_load_day	t_load_shift	t_load_other	w_hour_cont	t_effect	t_mile_act	t_super_com	t_super_teach	t_surv_env	t_surv_oppor	w_surv_env	w_surv_well	w_hour_tot	w_rest_meal	w_rest_vac	w_shift_rest	sex	w_shift_hour	w_surv_qol	w_rest_sleep	w_rest_off	t_mile	t_pa	t_pa_lack	w_rest_meal_t	w_surv_role	t_load_pt	class	specialty	w_hour_cont_adj	t_mile_adj	t_super_teach_adj	t_super_com_adj
255	2016	GS	1			5	1	1	1	1	2	2	2	2	1	144		13	20	2	5		4	1	1	1	2	15	2	30	A	GS	1	2	2	1
1326	2016	GS	1				1	3	1	1	3	4	2	4	2	110		12	9	1	2.5		5	0	1	1	2	20	3	25	A	GS	1	2	3	1
1760	2016	GS	1			30	1	2	4	1	2	2	3	4	3	100		10	0	1	2		6	0	5	1	1	15	2	30	A	GS	1	1	2	1
2082	2016	GS	1			20	1	4	5	1	4	3	5	4	2	126		8	10	2	4		5	4	5	1	1	15	3	15	A	GS	1	1	4	1
2091	2016	GS	1			10	2	4	4	2	3	4	4	4	4	120		10	0	2	2		5	0	4	1	1	20	4	10	A	GS	2	1	3	2
1639	2016	GS	1			10	2	2	4	1	3	4	3	4	4	108		13	0	2	2		5	20	5	1	1	30	5	25	A	GS	2	1	3	1
544	2016	GS	1			0	1	4	5	1	5	4	5	5	3	140		14	0	1	3.5		4	2	5	1	2	20	4	30	A	GS	1	1	5	1
2401	2016	GS	1				1	4	2	1	4	4	5	3	3	135		14	0	1	3.5		4.5	0	3	1	2	20	4	40	A	GS	1	3	4	1
88	2016	GS	1			10	1	1	1	2	1	1	1	3	1	100		9	0	1	3		5	0	1	1	1	10	1	10	A	GS	1	2	1	2
2586	2016	GS	1				2	4	4	1	5	3	5	5	3	90		14	0	1	3		7	4	4	1	2	30	4	30	A	GS	2	1	5	1
2160	2016	GS	1			30	2	2	1	2	1	2	3	2	1	120		10	12	1	3		4	0	3	1	1	10	2	30	A	GS	2	3	1	2
950	2016	GS	1			20	1	1	1	1	1	1	2	1	1	108		10	0	1	2		5	0.5	1	1	1	30	1	20	A	GS	1	2	1	1
2081	2016	GS	1			5	1	4	2	1	3	3	4	4	2	150		7	7	1	4		4	0	2	1	2	15	2	15	A	GS	1	2	3	1
2858	2016	GS	1			1	2	2	3	1	3	4	4	2	2	130		5	0	1	3		4	1	3	1	1	30	3	50	A	GS	2	3	3	1
1938	2016	GS	1			20	1	3	3	1	3	3	4	3	2	120		5	0	1	3		4	0	4	1	2	20	3	15	A	GS	1	1	3	1
1430	2016	GS	1			5	1	2	3	1	3	3	3	2	2	113		7	2	1	3		5	0	3	1	1	30	3	25	A	GS	1	3	3	1
1111	2016	GS	1			30	2	1	4	1	3	4	4	4	3	120		5	0	2	2		4	5	4	1	1	30	1	20	A	GS	2	1	3	1
1728	2016	GS	1			0	1	1	1	1	1	2	1	2	2	104		10	0	1	2		5	0	1	1	1	30	4	25	A	GS	1	2	1	1
1419	2016	GS	1			15	1	1	1	1	3	3	2	3	1	100		5	8	1	3		6	4	4	1	2	20	4	15	A	GS	1	1	3	1
923	2016	GS	1			10	2	3	3	1	3	3	3	3	3	110		14	0	2	3		6	1	3	1	2	30	3	5	A	GS	2	3	3	1
1442	2016	GS	1			95	1	2	2	1	2	2	3	4	1	100		7	8	1	3		5	1	2	1	1	20	1	25	A	GS	1	2	2	1
257	2016	GS	1			10	1	2	2	2	2	2	3	3	2	130		10	0	1	4		5	0	3	1	2	20	3	30	A	GS	1	3	2	2
2146	2016	GS	1			5	1	2	2	1	3	3	4	3	3	100		7	11	1	3		5	0	4	1	1	60	3	10	A	GS	1	1	3	1
1613	2016	GS	1			0	2	1	2	1	2	4	2	4	3	130		14	0	1	2		4	0	3	1	1	15	2	40	A	GS	2	3	2	1
39	2016	GS	1			10	1	4	4	1	4	4	4	5	4	88		7	0	1	3		5	2	4	1	2	60	4	10	A	GS	1	1	4	1
1264	2016	GS	1			10	1	1	2	1	3	3	3	3	1	135		7	9	2	4		4	0	1	1	1	30	1	20	A	GS	1	2	3	1
1160	2016	GS	1			5	1	2	3	2	2	3	2	2	2	116		10	0	2	4		5	2	4	1	2	15	4	30	A	GS	1	1	2	2
2617	2016	GS	1			5	1	4	4	1	4	4	4	4	3	110		12	12	1	3		5	8	4	1	2	1	4	20	A	GS	1	1	4	1
2588	2016	GS	1			0	2	5	5	1	5	3	5	4	3	126		12	0	1	4		5	0	5	1	2	20	5	20	A	GS	2	1	5	1
3040	2016	GS	1			0	1	3	3	1	3	4	3	2	2	108		14	0	1	3		6	0	3	1	2	1	3	20	B	GS	1	3	3	1
2019	2016	GS	1			10	1	4	1	1	2	2	4	4	2	148		7	48	1	6		6	5	1	1	2	30	2	15	B	GS	1	2	2	1
848	2016	GS	1			10	2	4	3	1	3	3	4	4	3	80		5	12	1	2		7	3	3	1	2	60	4	10	B	GS	2	3	3	1
3042	2016	GS	1			10	1	2	2	1	4	3	3	4	4	120		12	0	1	3		5	0	2	1	2	20	4	30	B	GS	1	2	4	1
2287	2016	GS	1				2	3	3	1	3	3	4	4	3	90		14	10	1	1		5	0	3	1	2	20	3	35	C	GS	2	3	3	1
2288	2016	GS	1			0	2	3	4	1	4	4	4	4	2	85		10	8	1	1		6	0	4	1	2	20	3	30	C	GS	2	1	4	1
1562	2016	GS	1			0	2	5	5	1	5	5	5	5	5	120		14	6	1	3		6	4	5	1	2	60	5	10	C	GS	2	1	5	1
194	2016	IM	1			5	2	2	3	1	3	3	3	4	1	95		0	12	2	3.5		7		3	1	2	30	3	20	A	IM	2	3	3	1
554	2016	IM	1			0	1	1	1	1	3	1	3	1	1	140		14	0	1	2.5		4	2	1	1	2	10	3	25	A	IM	1	2	3	1
1338	2016	IM	1			1	2	3	1	2	2	4	4	2	1	109		5	0	1	3		5	0	1	1	2	40	3	17	A	IM	2	2	2	2
1501	2016	IM	1			10	2	4	4	1	5	4	5	4	1	80		4	0	1	3		6	0	4	1	2	60	4	18	A	IM	2	1	5	1
553	2016	IM	1			5	1	1	3	1	4	4	3	3	3	144			0	1	2		3	1	3	2	2	45	3	30	A	IM	1	3	4	1
388	2016	IM	1			40	1	1	2	2	3	2	3	2	1	125		7	0	1	3		4	0	2	1	2	15	2	15	A	IM	1	2	3	2
164	2016	IM	1			10	1	1	2	1	3	3	3	3	1	110		12	0	1	4		5	2	1	1	2	30	1	20	A	IM	1	2	3	1
589	2016	IM	1			0	1	1	4	1	3	4	4	3	2	150		14	0	2	5		4	4	4	1	2	1	5	25	A	IM	1	1	3	1
2511	2016	IM	1			40	1	3	1	1	2	1	2	1	1	130		14	8	2	4		4	0	1	1	1	20	1	20	A	IM	1	2	2	1
733	2016	IM	1			70	1	1	2	1	2	2	2	2	1	130		7	6	1	4		3	10	1	1	2	30	1	30	A	IM	1	2	2	1
3031	2016	IM	1			10	2	4	4	1	4	4	4	4	3	96		10	0	1	4		4	0	4	1	2	60	3	22	A	IM	2	1	4	1
500	2016	IM	1				2	4	3	2	3	3	3	3	3	67		7	13	1	2		8	6	3	1	2	20	4	30	A	IM	2	3	3	2
1429	2016	IM	1			10	1	3	3	1	3	3	2	3	1	124			3	2	4		5	0	3	1	2	30	2	16	A	IM	1	3	3	1
2166	2016	IM	1			30	1	1	2	1	2	2	3	2	1	120		5	10	1	4		4	0	1	1	2	40	1	25	A	IM	1	2	2	1
2369	2016	IM	1			20	1	4	3	1	3	3	4	4	3	117		10	0	2	4		4	0	3	1	2	30	4	20	A	IM	1	3	3	1
2038	2016	IM	1			0	1	1	1	1	2	1	3	1	1	150		14	6	2	6		5	3	1	1	2	15	2	25	A	IM	1	2	2	1
118	2016	IM	1			0	2	4	4	1	3	4	4	3	1	124		14	0	2	3		6	0	4	1	2	30	1	20	A	IM	2	1	3	1
2743	2016	IM	1			10	2	4	4	1	4	3	4	4	3	88		5	12	1	3		5	4	3	1	2	30	4	15	A	IM	2	3	4	1
2956	2016	IM	1			25	1	2	3	2	3	3	3	3	1	100		14	0	1	2		5	0	3	1	2	20	2	15	A	IM	1	3	3	2
3028	2016	IM	1			0	1	2	1	1	3	2	3	1	1	126		14	0	1	4		4	0	1	1	2	20	3	25	A	IM	1	2	3	1
1266	2016	IM	1				1	3	4	1	3	5	5	4	2	104		5	0	2	3		6	0	2	1	2	30	3	18	A	IM	1	2	3	1
430	2016	IM	1			0	1	1	1	1	1	1	1	3	2	112		14	5	1	3		4	4	1	1	1	20	1	20	A	IM	1	2	1	1
2783	2016	IM	1				2	2	4	1	4	5	4	4	4	80		7	0	1	2.5		6	4	4	1	2	30	3	10	A	IM	2	1	4	1
1638	2016	IM	1			10	1	2	2	1	2	3	3	2	2	110		10	0	2	2		6	0	3	1	2	30	3	20	A	IM	1	3	2	1
2404	2016	IM	1			10	1	3	2	2	2	2	4	3	2	130		13	0	1	4		5	0	3	1	2	30	1	20	A	IM	1	3	2	2
1043	2016	IM	1			10	1	3	5	1	5	3	5	3	3	130		14	0	1	4		5	4	5	1	2	30	3	10	A	IM	1	1	5	1
2901	2016	IM	1			5	1	4	3	1	3	3	2	2	3	120			8	2	4		5	3	2	1	2	10	2	28	A	IM	1	2	3	1
435	2016	IM	1			30	1	2	3	1	2	2	2	3	2	88		7	0	2	3		4	4	3	1	2	30	3	20	A	IM	1	3	2	1
460	2016	IM	1			0	2	3	4	1	4	4	4	4	2	93		15	0	2	3		7	6	4	1	2	30	3	20	A	IM	2	1	4	1
2669	2016	IM	1			10	2	2	3	1	3	3	3	4	2	108		14	2	1	3.5		5	1	3	1	2	50	3	20	A	IM	2	3	3	1
2759	2016	IM	1			5	2	2	3	2	4	4	4	4	3	100		5	0	1	2.5		6	1	3	1	2	40	3	20	A	IM	2	3	4	2
2510	2016	IM	1			3	1	3	1	2	3	1	1	1	1	132		14	10	2	4		4	0	2	1	2	10	3	25	A	IM	1	2	3	2
1754	2016	IM	1			10	1	3	3	1	4	5	4	4	3	114		14	0	2	3		5	1	3	1	2	20	3	25	A	IM	1	3	4	1
3022	2016	IM	1			5	1	3	3	1	3	4	4	1	1	120		10	0	2	4		4	14	3	1	2	30	3	23	A	IM	1	3	3	1
2367	2016	IM	1			0	2	3	3	1	5	2	5	3	2	88		14	0	1	3		7	0	3	1	2	30	2	25	A	IM	2	3	5	1
2957	2016	IM	1			20	1	2	1	1	3	3	3	2	1	120		14	0	2	3		7	0	2	1	2	15	1	18	A	IM	1	2	3	1
1604	2016	IM	1			30	1	1	2	1	2	2	2	3	1	114		10	0	1	3		4	0	2	1	2	20	3	25	A	IM	1	2	2	1
2803	2016	IM	1				1	2	1	2	3	1	3	2	1	88		10	0	1	3		5	5	2	1	2	60	2	15	A	IM	1	2	3	2
2249	2016	IM	1			0	2	1	3	1	4	3	4	4	2	100		10	0	2	4		5	0	3	1	1	30	3	35	A	IM	2	3	4	1
2406	2016	IM	1			20	1	1	1	1	4	2	4	2	1	120		12	0	1	4		5	0	1	1	2	30	1	20	A	IM	1	2	4	1
1762	2016	IM	1			2	2	4	5	1	5	5	5	4	3	96		13	0	1	3		7	3	4	1	2	30	4	30	A	IM	2	1	5	1
43	2016	IM	1				1	2	2	1	2	2	2	1	1	136		17	7	2	4		4	0	3	2	2	30	1	15	A	IM	1	3	2	1
2762	2016	IM	1			30	2	2	3	1	3	3	3	4	1	89		14	0	1	2.5		3	5	3	2	2	20	3	20	A	IM	2	3	3	1
120	2016	IM	1			20	1	3	3	1	4	2	4	3	2	110		15	0	1	3		4	0	4	1	1	30	1	20	A	IM	1	1	4	1
2355	2016	IM	1			10	1	4	2	1	3	4	4	4	2	120		14	0	1	3		4	0	2	1	2	60	3	25	A	IM	1	2	3	1
2673	2016	IM	1			20	1	1	1	1	2	2	1	2	1	120		10	0	1	4		4	0	1	1	1	40	1	40	A	IM	1	2	2	1
1668	2016	IM	1			5	1	1	1	1	5	5	4	4	5	90		14	0	1	3		6	0	1	1	1	20	5	25	A	IM	1	2	5	1
575	2016	IM	1			5	1	4	2	1	3	2	3	4	1	108		14	0	1	3		5	0	2	1	2	40	2	25	A	IM	1	2	3	1
2099	2016	IM	1				1	3	2	1	2	2	3	2	2	110		5	7	1	4		4	0.7	3	1	2	30	2	30	A	IM	1	3	2	1
2123	2016	IM	1			3	1	3	2	1	3	3	3	4	3	100		14	8	1	3		6	3	2	1	2	20	3	30	A	IM	1	2	3	1
2862	2016	IM	1				1	2	3	1	4	3	4	4	3	168		14	6	2	5		2	4	2	1	2	30	3	30	A	IM	1	2	4	1
3064	2016	IM	1				1	3	4	1	4	3	4	4	3	120		14	0	1	3		4	0	4	1	2	30	4	30	B	IM	1	1	4	1
3049	2016	IM	1			0	1	1	5	1	2	2	4	5	1	108		14	0	1	2		5	0	5	1	2	30	5	20	B	IM	1	1	2	1
1237	2016	IM	1			5	2	2	4	1	4	3	4	2	1	113		10	0	2	3		5	0	4	1	2	30	3	20	B	IM	2	1	4	1
684	2016	IM	1			30	2	2	3	1	3	1	1	3	1	113		14	0	1	4		5	2	3	1	1	15	2	20	B	IM	2	3	3	1
1585	2016	IM	1				1	1	1	2	1	1	2	2	1	90		10	0	1	3		6	3	1	1	2	20	2	15	B	IM	1	2	1	2
2433	2016	IM	1			10	1	3	2	1	3	4	4	4	2	88		14	0	1	3		6	2	2	1	1	30	2	20	B	IM	1	2	3	1
2030	2016	IM	1			50	1	2	2	1	3	2	1	2	2	100		10	0	1	3		6	0	2	1	1	40	2	15	B	IM	1	2	3	1
1591	2016	IM	1			10	1	1	1	2	2	2	1	2	1	130		5	0	1	3		6	3	2	1	1	30	2	25	B	IM	1	2	2	2
1834	2016	IM	1			0	2	3	4	1	2	3	4	4	2	110		7	12	2	3.5		4	3	4	2	2	30	4	35	B	IM	2	1	2	1
847	2016	IM	1			30	2	3	2	1	3	3	3	3	1	100		7	0	2	3		5	0	2	2	2	1	2	30	B	IM	2	2	3	1
2064	2016	IM	1			10	2	4	4	1	4	5	4	4	3	100		10	12	2	2		5	4	4	2	2	20	3	15	B	IM	2	1	4	1
1815	2016	IM	1			10	2	3	3	1	3	3	4	3	2	84		10	0	1	3		6	4	3	1	2	45	4	35	B	IM	2	3	3	1
2047	2016	IM	1			20	1	1	1	1	1	1	2	2	1	108		5	0	1	3		5	0	1	1	2	15	1	30	B	IM	1	2	1	1
652	2016	IM	1			1	1	3	3	1	3	3	3	2	1	113		10	0	1	3		4	4	4	1	2	20	3	12	C	IM	1	1	3	1
1572	2016	IM	1			0	1	3	3	1	3	3	3	3	1	120		10	0	1	3		5	0	3	1	2	60	1	20	C	IM	1	3	3	1
1567	2016	IM	1			30	2	3	2	1	5	2	5	4	2	120		14	0	1	2		5	0	3	1	2	15	1	15	C	IM	2	3	5	1
665	2016	IM	1			10	2	1	3	2	2	3	2	3	2	90		14	0	1	2		5	0	2	1	2	30	3	25	C	IM	2	2	2	2
71	2016	IM	1				2	2	2	2	2	3	2	3	1	113		10	0	2	2		6	0	2	1	2	20	1		C	IM	2	2	2	2
664	2016	IM	1			10	1	4	4	1	3	4	3	4	4	120		14	0	2	3		5	0	4	1	2	20	3	25	C	IM	1	1	3	1
329	2016	IM	1				1	3	2	1	4	3	4	3	2	118		0	0	1	4		4	2	2	1	2	15	1		C	IM	1	2	4	1
1091	2016	IM	1			10	1	2	3	1	3	4	3	3	3	112		14	0	1	2		4	2	2	1	2	0.5	3	30	C	IM	1	2	3	1
72	2016	IM	1				1	3	3	1	3	3	3	3	3	100		7	0	1	2		6	0	3	1	2	40	3	35	C	IM	1	3	3	1
1130	2016	IM	1			1	2	4	5	1	5	4	5	4	2	102		8	0	2	3		5	2	5	1	2	30	3	20	C	IM	2	1	5	1
641	2016	IM	1			0	2	5	5	1	2	5	5	3	5	132		14	0	1	3			2	4	1	2	60	2	47	C	IM	2	1	2	1
642	2016	IM	1			0	1	4	4	1	4	4	4	4	3	90		14	0	1	2		6	4	4	2	2	30	4	35	C	IM	1	1	4	1
2291	2016	IM	1			30	1	3	3	2	2	3	4	3	2	140		14	8	1	6		5	0	3	1	2	20	1	40	C	IM	1	3	2	2
1131	2016	IM	1			0	2	5	5	1	5	5	5	5	5	90		12	0	1	2		8	0	5	1	2	60	4	10	C	IM	2	1	5	1
1080	2016	IM	1			5	2	4	3	1	4	4	4	4	3	80		0	0	1	2		7	4	4	1	2	90	4	20	C	IM	2	1	4	1
1084	2016	IM	1			10	2	2	3	2	3	2	3	4	3	100		14	0	1	2		5	4	3	2	2	50	2	20	C	IM	2	3	3	2
73	2016	IM	1			15	1	1	1	2	3	2	3	3	1	100		5	0	1	2		6	0	2	1	1	20	1	20	C	IM	1	2	3	2
330	2016	IM	1			5	1	4	4	1	4	3	4	2	3	113		14	0	1	5		4	4	4	1	2	30	2	12	C	IM	1	1	4	1
670	2016	IM	1			5	2	2	3	1	3	3	3	4	3	80		14	0	1	2		7	0	3	1	2	60	3	20	C	IM	2	3	3	1
74	2016	IM	1			2	1	2	2	2	3	2	3	2	3	110		7	0	2	2		4.5	0	2	1	2	30	4	30	C	IM	1	2	3	2
1158	2016	DR	1				2	4	4	1	3	4	4	4	3	115		14	8	1	4		5	5	4	1	1	30	4	0	A	general	2	1	3	1
1411	2016	LM	1			15	2	3	2	2	3	2	3	2	1	70		10	0	2	0		6	2	3	1	2	25	2	0	A	general	2	3	3	2
2085	2016	FM	1			0	2	4	3	1	4	4	4	5	4	80		14	12	1	3		6	20	4	2	2	60	4	13	A	general	2	1	4	1
2972	2016	FM	1				2	1	3	1	3	3	3	3	3	100		14	0	2	2		4	0	3	1	2	10	2	20	A	general	2	3	3	1
2499	2016	RM	1			20	1	2	1	1	2	1	2	3	1	100		10	4	1	4		5	2	3	1	2	30	1	13	A	general	1	3	2	1
1618	2016	AN	1			15	1	1	4	1	3	2	3	2	1	120			0	1	3		5	5	4	1	2	25	2		A	general	1	1	3	1
2564	2016	AN	1			20	2	5	5	1	5	5	5	5	3	115		10	8	2	4		4	1	5	1	2	20	4	2	A	general	2	1	5	1
1544	2016	PA	1			20	2	3	2	2	1	3	4	2	1	75		10	7	1	5		6	7	3	1	2	35	1		A	general	2	3	1	2
2176	2016	OE	1			10	2	3	3	1	4	4	4	3	2	60		10	12	1	0		6	8	4	1	2	60	4	0	A	general	2	1	4	1
1478	2016	AN	1			20	1	4	5	1	5	4	4	2	2	126		0	0	1	4		5	5	5	1	2	15	1		A	general	1	1	5	1
1982	2016	DR	1			20	1	1	3	1	3	3	3	3	1	108		5	0	2	4		4	3	3	1	1	1	1		A	general	1	3	3	1
1356	2016	RO	1			20	2	2	4	1	3	3	4	4	3	60		7	12	1	0		7	8	5	1	2	90	4	100	A	general	2	1	3	1
1890	2016	FM	1			10	2	3	4	1	4	4	4	4	3	126		7	12	2	3		5	4	4	1	1	40	3	10	A	general	2	1	4	1
1883	2016	ED	1				2	4	4	1	4	3	4	3	3	100		10	8	1	3		5	2	3	1	1	10	3	30	A	general	2	3	4	1
2801	2016	AN	1			20	1	4	3	1	2	2	4	2	2	120		5	6	2	3		5	4	3	1	2	30	3	2	A	general	1	3	2	1
160	2016	FM	1			30	1	3	3	1	4	3	3	3	2	80		10	0	2	3		6	4	4	1	2	60	3	10	A	general	1	1	4	1
1549	2016	FM	1			15	2	2	3	1	2	3	2	3	3	126		10	0	2	3		5	1	3	1	1	40	3	13	A	general	2	3	2	1
1032	2016	FM	1			10	2	4	5	1	4	3	4	4	3	50		14	0	1	2			8	5	1	2	60	2	2	A	general	2	1	4	1
2039	2016	ED	1			10	2	4	4	1	2	3	4	3	2	70		7	12	1	3		6	2	4	1	2	5	2	10	A	general	2	1	2	1
876	2016	FM	1			10	2	3	3	2	2	3	3	3	3	60		10	0	2	1		7	6	3	1	1	60	3	2	A	general	2	3	2	2
2882	2016	AN	1				2	5	5	1	5	5	5	4	4	80		15	8	1	3		7	4	5	1	2	45	4	0	A	general	2	1	5	1
1105	2016	DR	1			10	2	4	4	1	4	4	4	4	3	65		5	4	1	0		6	8	4	1	1	50	4	0	A	general	2	1	4	1
2519	2016	RM	1			10	2	3	3	1	3	3	3	2	1	88		14	12	1	3		6	2	3	1	1	45	1	16	A	general	2	3	3	1
527	2016	FM	1			10	1	1	1	1	1	1	2	2	1	100		14	10	1	3			0	2	2	2	40	1	10	A	general	1	2	1	1
2577	2016	ED	1			0	2	4	3	1	3	3	4	3	2	84		14	10	1	4		6	5	3	2	2	15	5	3	A	general	2	3	3	1
2571	2016	PA	1			10	2	4	4	1	5	4	5	4	3	70		10	8	2	0		6	8	5	1	2	60	4	0	A	general	2	1	5	1
1538	2016	NM	1			30	2	1	4	1	3	3	3	4	3	88		7	13	2	2		6	6	4	1	2	60	4	2	A	general	2	1	3	1
1676	2016	ED	1			0	2	2	3	1	4	3	2	2	3	75		9	20	1	3		6	0	4	2	2	15	3	0	A	general	2	1	4	1
1794	2016	PA	1			0	2	2	3	1	3	3	4	2	1	65		14		2	7		5	30	3	1	2	40	3		A	general	2	3	3	1
2119	2016	FM	1			10	2	1	1	1	2	3	3	2	1	120		14	0	1	3		5	4	1	1	1	20	1	5	A	general	2	2	2	1
1036	2016	AN	1			10	1	4	4	1	4	4	4	4	2	100		14	0	1	3		6	4	5	1	2	20	4	20	A	general	1	1	4	1
57	2016	DR	1			5	2	4	4	1	4	4	4	4	4	90		7	6	1	2		5	4	4	1	2	30	4	0	A	general	2	1	4	1
2022	2016	DR	1			20	2	3	3	2	4	4	4	4	4	114		10	12	1	3.5		5	4	3	1	2	60	3	0	A	general	2	3	4	2
2532	2016	RM	1			10	2	5	5	1	5	5	5	5	4	80		14	7	1	4		7	4	5	1	2	120	5	20	A	general	2	1	5	1
1472	2016	RM	1			20	1	4	4	1	3	3	3	3	1	100		5	0	2	2		5	4	5	1	2	30	3	20	A	general	1	1	3	1
2105	2016	PA	1			15	2	3	4	2	3	3	4	4	2	65		5	6	2	3		6	8	4	1	2	80	3	0	A	general	2	1	3	2
2370	2016	ED	1			15	2	4	5	1	5	4	4	4	4	80		12	7	1	3			7	5	1	2	15	5	60	A	general	2	1	5	1
247	2016	DR	1				2	2	2	1	3	2	3	3	2	80		14	12	2	3		6	4	3	2	2	30	3		A	general	2	3	3	1
903	2016	FM	1			0	2	4	4	1	4	4	4	4	4	70		14	10	2	1		6	5	4	1	1	60	4	2	A	general	2	1	4	1
2872	2016	FM	1			10	2	4	4	1	4	4	4	4	2	55		12		1	0		8	8	4	1	2	120	3	15	A	general	2	1	4	1
559	2016	NM	1			1	2	4	4	1	4	4	3	4	4	50		10	0	2	0		7	8	4	2	2	60	4		A	general	2	1	4	1
1373	2016	FM	1			20	2	2	3	2	3	3	3	4	3	80		5	0	1	3		6	4	3	1	2	60	3	15	A	general	2	3	3	2
1181	2016	RM	1				1	3	3	2	3	3	3	3	2	128		10	7	2	4		5	10	3	1	2	15	2	14	A	general	1	3	3	2
528	2016	AN	1			10	2	2	3	1	3	1	3	4	2	100		13	8	2	2		6	6	3	1	2	45	2		A	general	2	3	3	1
597	2016	DR	1			20	1	4	4	2	4	4	3	4	2	120		14	0	1	5		6	10	4	2	1	60	4	0	A	general	1	1	4	2
2629	2016	ED	1			20	2	3	3	1	3	2	4	4	2	88		14	24	1	3		3	15	3	1	1	10	3	20	A	general	2	3	3	1
2132	2016	AN	1			5	1	4	3	1	5	4	4	2	2	110		10	13	1	2		5	10	4	1	2	20	4	5	A	general	1	1	5	1
1170	2016	AN	1			10	2	3	4	1	4	4	3	3	3	86		14	4	2	3		4.5	12	4	1	2	25	4	0	A	general	2	1	4	1
2357	2016	ED	1			10	2	5	4	1	5	4	4	4	2	88		14	6	1	2		6	8	4	2	2	10	4	100	A	general	2	1	5	1
452	2016	FM	1			20	1	2	3	1	3	2	3	3	3	132		14	6	2	4		6	0	2	1	2	30	2	15	A	general	1	2	3	1
1452	2016	PA	1			30	2	2	3	1	2	3	2	3	2	70		7	9	2	5		6.5	6	3	1	2	30	3		A	general	2	3	2	1
2953	2016	FM	1			20	2	1	1	2	4	2	4	4	1	80		14	0	1	1		7	0	4	1	1	60	3	10	A	general	2	1	4	2
1516	2016	DR	1			10	2	5	3	1	5	4	4	4	4	55		5	24	1	0		7	6	3	1	2	40	4	0	A	general	2	3	5	1
1637	2016	AN	1			10	2	4	5	1	5	4	5	4	4	95		10	6	2	3		5	4	4	1	1	25	3	7	A	general	2	1	5	1
2495	2016	AN	1			5	2	4	4	1	4	3	4	3	2	74		14	4	2	2		5	6	4	1	2	30	3	3	A	general	2	1	4	1
2100	2016	PA	1			5	2	3	4	1	3	4	3	4	3	84		9	6	1	0		5	8	4	2	2	40	4		A	general	2	1	3	1
937	2016	AN	1			2	2	3	5	1	3	3	3	2	2	132		10	0	1	3		4	5	5	1	2	30	3	0	A	general	2	1	3	1
266	2016	FM	1			10	2	3	4	1	4	4	4	5	4	84		15	1	1	2		6	8	4	1	2	90	4	4	A	general	2	1	4	1
1165	2016	FM	1			10	2	1	1	1	2	3	2	3	2	84		7	10	2	3		6	1	1	1	2	10	1	10	A	general	2	2	2	1
2120	2016	ED	1			1	2	4	3	1	4	4	4	4	3	88		12	20	1	3.5		6	0	3	2	2	30	4	40	A	general	2	3	4	1
920	2016	NM	1			10	2	3	4	1	5	4	3	4	4	60		10	10	2	0		6	8	4	1	2	90	4	2	A	general	2	1	5	1
372	2016	OE	1			50	2	3	3	2	3	3	3	3	2	60		14	10	1	0		7	5	3	1	2	60	3		A	general	2	3	3	2
404	2016	AN	1			0	2	4	4	1	4	4	4	3	3	88		14	17	1	2		6	4	4	2	2	30	4	0	A	general	2	1	4	1
1323	2016	LM	1			30	2	2	2	1	2	4	3	4	2	71		14	0	2	0		6	3	4	1	2	30	2	0	A	general	2	1	2	1
2811	2016	AN	1			15	1	4	4	1	4	3	4	3	2	120		5	12	2	3.5		5	4	4	1	2	15	4	4	A	general	1	1	4	1
1325	2016	FM	1			10	2	5	4	1	4	2	3	3	2	90		5	10	2	3		6	4	5	1	2	60	2	15	A	general	2	1	4	1
2742	2016	RM	1			5	1	4	3	1	4	3	4	3	2	130		7	0	1	5		5	4	4	1	2	60	3	20	A	general	1	1	4	1
1391	2016	AN	1			0	2	4	4	1	4	4	4	4	4	96		4	4	2	2		5	5	4	1	2	40	4	0	A	general	2	1	4	1
463	2016	ED	1			5	2	3	3	1	3	3	4	4	3	84		5	20	1	3.5		6	1	3	1	2	20	3		A	general	2	3	3	1
1052	2016	OE	1			15	2	4	1	2	1	1	1	3	1	45		13	14	1	0		6	8	3	1	2	60	2	0	A	general	2	3	1	2
945	2016	OE	1			50	2	1	1	2	1	2	1	2	2	40		10	12	1	0		6	8	2	1	2	90	3		A	general	2	2	1	2
3009	2016	DR	1			5	2	4	2	1	3	3	1	2	1	120		14	12	2	1		8	5	2	1	2	40	1		A	general	2	2	3	1
1269	2016	FM	1			5	2	2	2	2	3	3	3	3	3	100		9	9	1	3		5	0	3	1	1	10	3	20	A	general	2	3	3	2
2758	2016	FM	1				2	2	2	1	2	2	2	2	2	100		7	7	2	1		7	4	2	1	2	60	2		A	general	2	2	2	1
1916	2016	AN	1			10	2	4	2	1	4	3	4	1	1	120		14	3	2	2		6	3	5	1	2	10	4	0	A	general	2	1	4	1
475	2016	AN	1			0	2	3	4	1	4	4	4	4	2	84		10	3	1	2		6	5	4	1	2	50	3		A	general	2	1	4	1
1677	2016	PA	1			10	2	3	2	1	4	3	4	3	3	75		9	8	1	3		6	6	5	1	2	60	5		A	general	2	1	4	1
1254	2016	AN	1			0	1	2	5	1	4	4	4	4	2	90		5	4	2	2		5	6	5	1	2	30	4	0	A	general	1	1	4	1
1997	2016	AN	1			30	2	4	4	1	3	3	4	2	1	94		8	0	1	2		6	5	4	1	2	20	3	0	A	general	2	1	3	1
1519	2016	AN	1			0	1	4	4	1	4	4	4	4	1	116		5	0	1	3		7	6	3	1	2	20	4	0	A	general	1	3	4	1
753	2016	LM	1			20	2	4	4	1	5	5	4	5	4	60		12	12	1	0.125		7	2	4	1	2	120	5	0	A	general	2	1	5	1
2737	2016	DR	1			20	2	4	3	1	4	4	4	4	3	80		5	0	1	3		5	6	3	1	1	1.5	4		A	general	2	3	4	1
1952	2016	DR	1			20	2	1	3	1	2	2	3	3	1	84		7	8	1	2		6	4	2	1	1	60	1		A	general	2	2	2	1
40	2016	FM	1			30	2	3	4	1	3	3	3	4	2	120		5	7	2	3		7	4	4	2	2	20	2	3	A	general	2	1	3	1
433	2016	FM	1			0	2	3	3	1	3	3	3	3	2	60		5	0	2	3		6	2	3	1	2	100	3	10	A	general	2	3	3	1
2557	2016	DR	1			20	2	3	2	1	3	2	3	2	1	92		7	0	1	2		4	3	2	1	2	40	3		A	general	2	2	3	1
1279	2016	AN	1			0	1	5	2	1	4	2	3	2	1	132		5	0	2	4		5	4	5	1	2	20	3		A	general	1	1	4	1
2582	2016	RO	1			10	2	5	5	1	5	4	5	5	5	55		14	13	1	0		7	9	5	1	1	120	5	7	A	general	2	1	5	1
290	2016	ED	1			0	2	4	2	1	4	4	4	4	2	84		14	10	1	3		8	4	2	1	2	30	4	12	A	general	2	2	4	1
1777	2016	AN	1			20	1	3	3	1	4	3	4	3	2	95		10	6	1	2.5		7	6	3	1	1	30	3		A	general	1	3	4	1
1173	2016	FM	1			10	1	1	1	2	2	2	2	2	1	120		7	0	2	4		3	0	1	1	2	30	2	30	A	general	1	2	2	2
503	2016	RM	1			1	2	4	5	1	4	5	5	5	1	100		14	0	2	3		4	4	5	2	2	60	4	10	A	general	2	1	4	1
1148	2016	LM	1			10	2	4	3	1	3	2	3	3	1	88		10	6	2	2		5	6	5	1	2	30	3	0	A	general	2	1	3	1
1729	2016	AN	1			5	2	5	5	1	4	4	5	4	3	120		14	0	2	3		6	6	5	1	2	30	4	0	A	general	2	1	4	1
1914	2016	AN	1			30	2	4	4	2	4	4	4	4	1	110		6	0	2	2		6	6	4	1	1	20	2	0	A	general	2	1	4	2
355	2016	FM	1			15	1	2	3	1	2	3	2	3	1	108		14	0	1	3.5		5	3	4	1	2	25	2	15	A	general	1	1	2	1
1849	2016	FM	1				1	1	2	1	3	2	2	3	1	100		10	0	1	3		5	0	3	2	2	30	1		A	general	1	3	3	1
2451	2016	DR	1			20	2	4	5	1	4	4	4	4	2	70			0	1	1		7	4	4	1	1	60	2		A	general	2	1	4	1
2761	2016	ED	1			2	2	4	2	1	4	4	4	4	3	70		10	21	2	3		6	0	4	1	2	20	3	0	A	general	2	1	4	1
236	2016	RM	1				1	4	4	1	4	4	4	4	4	88		21	0	1	3		6	4	4	2	2	80	4	15	A	general	1	1	4	1
2644	2016	DR	1			20	1	2	1	2	3	2	4	3	3	140		14	5	1	5		4	3	2	1	1	45	4	30	A	general	1	2	3	2
234	2016	FM	1				2	3	3	1	3	4	3	4	3	50		14	12	2	0		6	8	3	1	2	1	3	5	A	general	2	3	3	1
879	2016	ED	1			0	2	2	1	1	1	2	4	3	1	80		10	12	1	6		7	4	1	1	2	20	2	40	A	general	2	2	1	1
2552	2016	FM	1			0	2	1	2	2	2	3	3	4	3	80		10	18	2	1		6	1	2	1	2	60	3	5	A	general	2	2	2	2
2476	2016	FM	1			0	2	1	4	1	2	1	2	2	1	96		14	12	1	2		6	4	4	1	2	1	4	15	A	general	2	1	2	1
2919	2016	AN	1			0	2	2	3	1	2	2	2	3	1	88		14	4	1	3		6	3	4	1	2	60	2	0	A	general	2	1	2	1
159	2016	ED	1			0	2	3	1	1	3	2	5	4	3	84		14	22	2	3.5		8	15	2	1	1	15	3	80	A	general	2	2	3	1
514	2016	AN	1			0	2	4	5	1	5	5	5	4	4	70		10	8	2	2		7	5	4	2	2	60	4		A	general	2	1	5	1
2881	2016	AN	1			30	1	5	4	1	5	1	4	1	1	110		14	0	1	2		7	3	4	1	2	30	3	2	A	general	1	1	5	1
2488	2016	ED	1			10	2	4	4	2	4	3	3	4	3	80		14	20	1	2.5		7	10	4	1	2	20	4	0	A	general	2	1	4	2
2633	2016	AN	1			10	2	3	4	1	4	3	3	4	3	40		10	2	1	2.5		7	15	4	1	2	20	2	0	A	general	2	1	4	1
1730	2016	AN	1			0	2	4	5	1	5	5	5	5	4	75		14	6	2	2		6	6	5	1	2	45	5	0	A	general	2	1	5	1
2359	2016	ED	1			0	2	4	3	1	4	4	4	4	3	79		7	36	1	2		6	11	4	1	2	15	3	0	A	general	2	1	4	1
2184	2016	ED	1			5	2	4	3	1	4	3	4	3	3	72		10	8	1	3		6	3	3	1	2	10	3	0	A	general	2	3	4	1
1841	2016	FM	1			15	2	1	1	2	3	2	2	3	2	100		14	0	2	3		3	0	1	1	2	15	1	20	A	general	2	2	3	2
1499	2016	PA	1			15	2	2	2	2	2	3	3	3	2	75		7	10	2	3		7	7	4	1	2	20	2		A	general	2	1	2	2
1343	2016	PA	1			1	2	3	3	1	3	3	3	4	3	70		5	7	2	1		6	7	4	1	1	20	4		A	general	2	1	3	1
2199	2016	AN	1			5	2	4	4	1	4	4	4	3	3	90		14	0	2	2		5	1	4	1	2	20	3		A	general	2	1	4	1
1110	2016	AN	1			0	2	4	4	1	4	4	4	4	3	95		5	15	1	3		6	5	4	1	2	30	4	0	A	general	2	1	4	1
2471	2016	FM	1			0	2	1	1	2	3	1	3	1	1	113		14	0	2	3.5		4	0	3	1	2	15	1	18	A	general	2	3	3	2
2966	2016	ED	1			0	2	3	1	1	1	1	3	1	1	50		12	30	2	4		6	1	1	1	1	15	1	0	A	general	2	2	1	1
2361	2016	AN	1			5	2	4	5	1	3	3	4	4	4	80		7	0	1	2		7	0	5	1	2	30	5	0	A	general	2	1	3	1
880	2016	OE	1			20	2	4	4	2	3	3	3	4	1	54		10	13	1	0		6	8	4	1	2	60	3	0	A	general	2	1	3	2
1288	2016	AN	1			10	1	4	4	1	4	3	4	4	1	90		5	8	1	3		5	6	5	1	2	20	4	0	A	general	1	1	4	1
364	2016	FM	1				2	2	4	1	3	3	3	3	4	110		14	1	2	3		6	2.5	4	1	2	90	4	15	A	general	2	1	3	1
587	2016	RM	1			20	2	4	4	1	4	4	4	4	4	90		10	4	1	2		7	4	4	1	2	1	4	10	A	general	2	1	4	1
3073	2016	OE	1			10	2	4	4	1	4	4	4	4	4	75		5	2	1	2		7	4	4	1	2	60	3		A	general	2	1	4	1
382	2016	AN	1			10	2	5	5	1	5	5	5	5	4	70		14	6	1	2		7	6	5	2	2	30	5		A	general	2	1	5	1
2142	2016	ED	1				2	5	2	1	5	2	4	4	1	69		10	10	1	3		8	5	4	1	1	20	1	16	A	general	2	1	5	1
2363	2016	OE	1			10	2	5	4	1	4	3	3	3	4	60		10	12	2	0		7	8	5	1	2	60	5	0	A	general	2	1	4	1
1614	2016	RO	1			5	2	3	4	2	4	4	4	4	3	80		10	7	2	1.5		6.5	9	4	1	2	30	4	30	A	general	2	1	4	2
2110	2016	LM	1			30	2	2	2	2	2	3	3	3	2	85		5	10	2	4		6	4	3	1	1	50	2		A	general	2	3	2	2
2948	2016	OE	1			30	2	2	2	2	2	3	4	5	3	60		14		1	0		6	4	2	1	2	60	5	0	A	general	2	2	2	2
443	2016	RM	1			10	2	1	3	1	4	2	4	5	2	72		14	12	1	3		6	4	3	2	2	90	2	18	A	general	2	3	4	1
927	2016	DR	1			15	1	3	1	2	4	2	4	2	1	96		10	0	1	3.5		6	1	3	1	2	50	2		A	general	1	3	4	2
2667	2016	DR	1			10	2	5	5	1	5	5	5	5	3	120		14	0	2	2		4	8	5	1	2	90	5		A	general	2	1	5	1
2409	2016	ED	1			10	2	3	3	1	3	3	4	3	3	60		8	10	1	2		6	9	3	1	2	20	3	0	B	general	2	3	3	1
3068	2016	AN	1			5	1	3	2	1	3	3	4	4	3	80		14	7	1	4		6	4	3	1	1	30	2		B	general	1	3	3	1
1231	2016	ED	1			5	2	4	2	1	5	4	5	4	4	70		10	24	1	3		10	10	2	1	2	30	4	0	B	general	2	2	5	1
2423	2016	DR	1			20	1	3	3	1	4	4	4	1	1	79		10	0	1	2		6	3	2	1	2	1	3	0	B	general	1	2	4	1
1232	2016	PA	1			30	2	2	3	1	3	4	3	3	1	80		5	0	1	3		5	3	3	1	2	30	4	4	B	general	2	3	3	1
2450	2016	AN	1				1	1	1	2	2	2	4	3	1	102		14	0	2	4		7	4	2	1	2	20	2		B	general	1	2	2	2
821	2016	ED	1			10	1	4	3	1	3	4	3	4	2	100		5	9	1	4		5	2	4	2	2	10	3	10	B	general	1	1	3	1
2066	2016	AN	1			0	2	5	5	1	4	4	4	3	1	80		7	1	1	3		6	4	5	1	2	30	4	10	B	general	2	1	4	1
2247	2016	FM	1			20	2	2	3	1	4	3	4	4	3	70		9	0	2	2		6	4	4	1	2	50	2	5	B	general	2	1	4	1
837	2016	DR	1			20	2	5	4	1	4	4	4	4	4	75		10	3	2	3.5		6	4	4	2	2	70	4	0	B	general	2	1	4	1
2522	2016	ED	1			3	2	5	4	1	5	4	5	5	4	72		10	23	1	3		6	14	4	1	2	20	5	7	B	general	2	1	5	1
2309	2016	ED	1			5	2	4	2	2	1	1	3	2	2	60		10	10	1	3		5	10	2	1	2	10	1	25	B	general	2	2	1	2
2314	2016	OE	1			20	2	4	5	1	3	3	3	1	1	75		7	7	1	0		6	8	5	1	2	1	1	0	B	general	2	1	3	1
850	2016	AN	1			5	2	4	4	1	5	4	4	4	3	80		5	10	2	2		5	4	3	1	2	20	3		B	general	2	3	5	1
2412	2016	OE	1			5	2	5	5	1	5	5	5	5	4	50		10	12	1	0		7	8	5	1	2	60	5	0	B	general	2	1	5	1
857	2016	RM	1			10	2	4	4	1	4	4	3	3	2	100		7	10	1	3		7	4	4	1	2	60	5	35	B	general	2	1	4	1
1216	2016	ED	1			1	2	5	3	1	5	3	5	4	3	56		14	24	1	2		6	10	3	2	2	30	3	0	B	general	2	3	5	1
683	2016	AN	1			10	1	3	2	1	1	2	3	2	1	110		10	6	1	3		5	4	3	1	1	30	1		B	general	1	3	1	1
2410	2016	ED	1			10	2	3	3	1	3	3	3	3	3	50		5	36	1	2		8	12	3	1	2	30	2	10	B	general	2	3	3	1
1588	2016	DR	1			20	2	2	2	2	3	3	2	3	2	110		5	0	2	3		5	4	2	1	2	40	3		B	general	2	2	3	2
2308	2016	ED	1			5	2	1	1	2	1	1	3	2	1	60		14	10	1	3		5	10	1	1	2	10	2	25	B	general	2	2	1	2
2930	2016	AN	1			5	2	5	5	1	5	5	5	5	3	60		12	6	1	2		7	5	5	1	2	30	4	0	C	general	2	1	5	1
718	2016	FM	1			0	2	5	5	1	5	5	4	5	5	88		12	0	1	2.5		8	5	5	1	2	50	5	8	C	general	2	1	5	1
1137	2016	FM	1			70	2	3	4	1	3	4	3	3	2	126		14	14	1			5	4	4	1	2	80	4	15	C	general	2	1	3	1
1126	2016	FM	1				2	1	3	1	3	2	3	2	1	100		10	0	2	2		7	4	3	1	1	60	2	10	C	general	2	3	3	1
795	2016	FM	1			5	2	5	4	1	4	4	3	5	3	75		7	14	1	2		6	6	3	1	2	30	3	15	C	general	2	3	4	1
142	2016	FM	1			20	2	5	5	1	5	5	5	5	5	60		0	14	1	0		8	8	5	1	2	60	5	10	C	general	2	1	5	1
2689	2016	DR	1			10	2	3	4	1	3	4	3	5	1	80				1	0		6	8	4	1	1	30	2		C	general	2	1	3	1
615	2016	FM	1			1	2	5	5	1	5	5	5	5	5	68		14	12	1	2		7	8	5	1	2	60	5	15	C	general	2	1	5	1
2929	2016	AN	1			0	2	5	4	1	5	4	4	4	3	90		10	0	1	2		7	0	5	1	2	15	3	0	C	general	2	1	5	1
782	2016	ED	1			0	2	4	3	1	5	4	5	4	4	72		14	10	1	2		8	4	4	1	2	5	5	20	C	general	2	1	5	1
2928	2016	AN	1			0	1	2	2	1	1	2	2	2	2	100		7	10	1	3		8	4	2	1	2	15	2		C	general	1	2	1	1
150	2016	FM	1				2	3	4	1	4	3	4	4	1	60		10	12	2	0		6.5	8	4	1	2	60	1	10	C	general	2	1	4	1
606	2016	FM	1				2	4	3	1	4	4	4	4	3	88		14	0	2	3		8	4	4	1	2	60	4	8	C	general	2	1	4	1
1129	2016	FM	1			30	2	3	3	1	3	4	4	3	1	110		0	0	2	3		5	1	3	1	2	1	1	14	C	general	2	3	3	1
2294	2016	FM	1			60	1	3	3	1	5	4	4	3	2	96		3	1	2	3		5	3	4	1	1	30	2	35	C	general	1	1	5	1
2684	2016	AN	1			10	2	3	5	1	5	5	4	5	2	84		14	6	1	2		7	6	5	1	2	30	5	2	C	general	2	1	5	1
1564	2016	DR	1			10	1	4	5	2	5	4	4	5	4	100		14	0	1	4		6	0	5	1	2	90	3	0	C	general	1	1	5	2
75	2016	FM	1			5	2	4	4	1	4	4	4	4	4	80		5	12	2	3		7	8	4	1	2	60	5	10	C	general	2	1	4	1
1828	2016	FM	1			10	2	4	4	1	4	4	4	4	4	80		10	0	1	2		6	3	3	1	2	60	4	10	C	general	2	3	4	1
2014	2016	FM	1			5	2	2	2	1	4	4	4	4	4	40		10	14	1	0		10	8	3	1	2	80	4	10	C	general	2	3	4	1
2293	2016	ED	1			5	2	4	3	1	3	3	4	3	1	72		12	12	1	4		6	12	2	1	2	10	1	20	C	general	2	2	3	1
610	2016	FM	1			20	2	3	4	1	3	5	4	4	4	60		14	10	2	3		8	2	4	1	2	1	3	15	C	general	2	1	3	1
69	2016	DR	1			10	2	3	4	1	4	2	4	4	3	70		14	10	2	0		6	4	4	1	2	60	4	0	C	general	2	1	4	1
2	2016	FM	1			5	2	3	4	1	4	5	4	5	4	68		10	6	1	2		6	4	5	1	2	60	4	4	C	general	2	1	4	1
2681	2016	DR	1			5	2	4	3	1	4	4	3	4	4	55		14	0	2	3		9	4	3	1	2	90	4		C	general	2	3	4	1
1125	2016	FM	1			20	2	3	3	1	1	2	3	2	1	108		14	0	1	3		5	4	3	1	2	30	3	15	C	general	2	3	1	1
786	2016	FM	1			30	2	2	1	1	3	1	3	1	1	60		3	0	1	0		6	4	3	1	2	60	3	15	C	general	2	3	3	1
1085	2016	FM	1				2	2	3	1	2	3	2	3	3	80		14	0	1	2		6	5	3	1	1	60	2	7	C	general	2	3	2	1
109	2016	PD	1			5	1	4	2	1	1	1	2	4	2	95		14	0	2	3		6	1	1	1	2	30	4	8	A	medical	1	2	1	1
736	2016	PY	1			10	2	4	4	1	4	4	4	4	3	100		12	1	1	3.5		6	3	4	1	2	60	4	5	A	medical	2	1	4	1
1256	2016	PY	1				2	5	3	2	4	4	5	5	1	70		7	0	1	2		6.5	6	4	1	1	45	5	7	A	medical	2	1	4	2
1690	2016	DM	1			40	2	4	4	1	3	3	4	4	4	88		5	0	1	2		6	4	4	2	2	30	3	3	A	medical	2	1	3	1
1886	2016	PD	1			20	1	1	1	1	1	1	1	1	1	140		7	7	2	4		3.5	0	1	2	2	5	1	20	A	medical	1	2	1	1
1149	2016	DM	1			30	1	4	3	2	3	2	3	3	2	124		10	0	1	4		5	4	3	1	2	10	1	2	A	medical	1	3	3	2
2113	2016	DM	1			30	2	3	4	1	4	4	4	4	2	120		5	12	1	3		6.5	4	3	1	2	30	3	1	A	medical	2	3	4	1
53	2016	DM	1			50	1	3	3	1	3	3	3	3	2	144		10	24	1	5		3	4	2	2	2	15	2	5	A	medical	1	2	3	1
2751	2016	PD	1			10	1	3	3	1	3	3	3	4	2	120		14	11	1	3		5	0	2	1	2	20	2	20	A	medical	1	2	3	1
2938	2016	PD	1			0	2	5	5	1	5	5	5	5	5	88		16	3	1	3		6	1	5	1	2	90	5	9	A	medical	2	1	5	1
2201	2016	PY	1			20	2	4	4	1	2	3	3	2	1	120		7	0	2	3		5	4	4	1	2	15	2	5	A	medical	2	1	2	1
21	2016	PD	1			10	1	3	3	1	4	2	2	4	2	120		14	10	2	3		5	2	3	2	2	60	2	10	A	medical	1	3	4	1
1972	2016	PY	1			15	2	5	5	1	5	5	5	5	5	110		5	0	1	3.5		5	4	5	1	2	50	5	8	A	medical	2	1	5	1
2651	2016	NU	1				2	4	4	1	5	4	4	4	2	89		14	12	1	3		6	2	4	1	2	60	4	15	A	medical	2	1	5	1
1070	2016	PD	1			15	1	3	3	1	3	3	3	3	3	144		5	12	2	5			0	3	1	2	60	3	8	A	medical	1	3	3	1
1045	2016	PD	1			10	1	4	3	1	4	1	4	1	1	144		10	8	1	5		4	1	4	1	1	40	1	10	A	medical	1	1	4	1
2640	2016	PY	1				2	4	4	1	3	2	2	3	1	100		14	12	1	3		6	4	4	2	2	60	1		A	medical	2	1	3	1
1529	2016	PD	1			5	2	5	5	2	5	5	5	5	2	80		7	0	2	3		7	0	5	1	2	30	4	10	A	medical	2	1	5	2
2779	2016	DM	1			40	2	5	4	1	4	3	4	3	3	88		7	0	1	3		4	0	4	2	2	15	3	2	A	medical	2	1	4	1
394	2016	PD	1			10	2	4	4	1	5	4	5	4	4	96		7	0	2	2		5	1	4	1	2	30	4	5	A	medical	2	1	5	1
2252	2016	PD	1			10	2	3	3	1	3	3	3	3	2	126		13	12	1	3		6	0	3	1	2	40	3	10	A	medical	2	3	3	1
2823	2016	PD	1			20	2	4	2	2	3	3	3	2	1	100		7	0	1	2		5	0	3	1	2	100	3	15	A	medical	2	3	3	2
1246	2016	PY	1			20	2	2	4	2	3	1	3	1	1	110		7	0	1	3		5	0	4	1	1	30	1	11	A	medical	2	1	3	2
1868	2016	PD	1			50	1	5	3	1	4	1	4	1	2	150		7	5	1	4		2	0	1	1	2	15	3	30	A	medical	1	2	4	1
1859	2016	PD	1			10	1	3	3	2	4	2	3	2	1	130		5	0	1	5		3	0	3	1	2	5	3	12	A	medical	1	3	4	2
1401	2016	PY	1			15	1	3	3	2	3	3	4	3	2	72		5	0	1	2.5		6	4	3	1	2	60	3	10	A	medical	1	3	3	2
1852	2016	NU	1			15	1	4	4	1	4	4	4	3	3	110		7	11	1	3		4	3	4	1	2	45	3	12	A	medical	1	1	4	1
2920	2016	PY	1			20	2	3	2	1	3	3	3	3	3	100		7	5	1	3		6	4	3	1	2	60	2	4	A	medical	2	3	3	1
1184	2016	PY	1			10	2	4	5	1	5	5	5	4	4	80		10	8	2	2		7	3	5	2	2	1	4	6	A	medical	2	1	5	1
1627	2016	PD	1			0	2	2	4	2	1	3	1	4	3	95		14	0	2	3		5	0	5	1	2	30	4	15	A	medical	2	1	1	2
741	2016	PY	1			47	1	2	3	1	2	4	3	4	3	86		10	16	1	3		8	7	2	1	2	60	3	6	A	medical	1	2	2	1
2362	2016	PY	1			10	2	5	5	1	5	4	5	4	3	90		7	8	2	3		5	5	5	2	2	60	4	6	A	medical	2	1	5	1
2976	2016	PD	1			10	2	3	3	1	3	4	3	2	1	88		14	0	1	3		6	0	3	1	2	60	3	10	A	medical	2	3	3	1
2992	2016	PD	1			10	1	3	1	2	1	1	1	1	1	140		10	0	1	4		2	0	1	1	2	60	1	15	A	medical	1	2	1	2
401	2016	NU	1			0	2	3	3	1	3	2	3	2	2	120		7	0	1	3		5	0	3	2	2	15	3	15	A	medical	2	3	3	1
917	2016	NU	1			40	2	3	4	1	4	4	4	3	3	110		14	11	1	3		4	0	3	1	2	60	3	20	A	medical	2	3	4	1
542	2016	PY	1			10	2	4	4	1	4	3	5	4	3	84		5	0	1	2		6	4	4	2	2	50	4	10	A	medical	2	1	4	1
2198	2016	PD	1			0	2	4	4	1	2	3	4	4	3	108		10	3	1	3		5	0	4	1	2	40	3	10	A	medical	2	1	2	1
1376	2016	PY	1			15	2	4	4	2	4	3	4	3	3	90		5	0	2	3		6	4	4	1	2	40	3	8	A	medical	2	1	4	2
2527	2016	PY	1			10	2	3	3	1	3	3	4	4	2	80		14	3	2	2			4	3	1	2	30	3	6	A	medical	2	3	3	1
264	2016	PY	1			50	2	4	3	1	5	3	4	4	3	96		15	0	1	3		5	6	2	1	2	50	3	4	A	medical	2	2	5	1
582	2016	PD	1			5	2	1	4	1	4	4	3	3	1	120		13	12	1	3.5		6	0	4	1	2	30	3	6	A	medical	2	1	4	1
1434	2016	PD	1			10	1	2	3	2	3	3	3	2	1	110		7	0	1	3		6	0	3	1	2	40	2	13	A	medical	1	3	3	2
1104	2016	PY	1			10	2	3	4	2	4	4	5	2	2	110		5	0	2	4		6	2	4	2	2	30	3	10	A	medical	2	1	4	2
1289	2016	PY	1			10	2	4	4	1	4	4	4	4	4	80		5	0	1	2		5	2	4	1	2	60	4	7	A	medical	2	1	4	1
1281	2016	DM	1			30	2	3	3	2	2	2	4	3	2	60		7	12	1	0		9	8	4	1	2	50	3	2	A	medical	2	1	2	2
1913	2016	PD	1			10	1	2	2	2	2	1	2	2	1	100		14	7	2	4		4	0	2	1	2	70	2	20	A	medical	1	2	2	2
2789	2016	PD	1			10	2	3	3	2	3	3	3	3	3	100		5	0	1	3.5		5	0	3	1	2	40	3	10	A	medical	2	3	3	2
898	2016	DM	1			30	1	2	2	1	2	2	2	2	1	130		14	0	1	3		4	1	2	1	2	15	2	4	A	medical	1	2	2	1
2172	2016	PY	1			10	1	5	5	1	5	5	5	4	4	110		7	0	1	2.5		6	4	5	2	2	50	5	5	A	medical	1	1	5	1
2212	2016	NU	1			60	1	4	3	1	4	4	4	3	2	140		10	12	1	5		3	1	2	1	2	60	2	15	A	medical	1	2	4	1
1198	2016	PY	1			5	2	3	3	1	5	4	5	4	4	100		14	0	1	2		6	0.5	3	1	2	40	4	6	A	medical	2	3	5	1
2135	2016	NU	1			15	1	4	4	2	4	3	4	3	1	140		7	12	2	5		3.5	4	4	2	2	30	3	20	A	medical	1	1	4	2
2672	2016	PY	1			40	2	4	4	1	4	2	3	3	2	120		14	12	2	3		6	4	4	2	2	1	3	5	A	medical	2	1	4	1
1962	2016	PD	1			50	1	5	4	1	4	3	4	4	2	130		5	0	1	4		3	4	4	1	1	30	1	15	A	medical	1	1	4	1
3000	2016	PD	1			20	1	4	3	2	3	2	2	3	1	120		10	10	2	4		3	0	4	1	2	50	2	10	A	medical	1	1	3	2
1707	2016	DM	1			30	2	3	4	2	3	3	5	3	5	90		6	0	1	2		7	4	5	1	2	30	4	3	A	medical	2	1	3	2
104	2016	PD	1			0	2	2	1	1	1	1	1	1	1	80		14	0	1	4		5	4	1	2	2	30	2	10	A	medical	2	2	1	1
1521	2016	PD	1			0	2	5	5	1	5	5	5	4	4	88		5	10	1	3		6	0	4	2	2	40	3	10	A	medical	2	1	5	1
1340	2016	PD	1			0	2	3	4	1	5	4	3	4	3	100		5	0.5	2	3		6	0	4	1	1	60	3	13	A	medical	2	1	5	1
874	2016	PY	1			20	1	3	2	1	3	3	3	3	2	96		14	12	2	3		6	4	2	1	2	90	3	5	A	medical	1	2	3	1
2414	2016	PY	1			10	2	5	5	1	5	5	5	4	4	80		10	1	1	3		6	4	5	1	2	60	4	8	B	medical	2	1	5	1
1215	2016	DM	1			40	1	2	3	1	3	3	2	4	3	110		14	0	1	3		6	1	3	2	2	10	2	4	B	medical	1	3	3	1
2816	2016	PY	1			20	2	4	4	1	4	4	4	4	4	100		10	14	1	3		6	4	4	1	1	40	4	5	B	medical	2	1	4	1
822	2016	PY	1			5	1	4	3	1	3	2	5	1	1	132		5	0	1	3		6	2	2	1	2	60	4	11	B	medical	1	2	3	1
2310	2016	PY	1				1	3	4	1	5	4	3	5	4	84		10	1	2	3		5	4	4	1	2	60	4	10	B	medical	1	1	5	1
1228	2016	PY	1			50	2	3	3	1	3	3	3	3	2	80		14	0	2	3		6	4	3	1	1	60	3	4	B	medical	2	3	3	1
799	2016	PD	1			10	1	3	3	1	4	3	3	4	2	114		7	10	2	3		6	0	2	1	2	20	3	20	B	medical	1	2	4	1
1239	2016	PD	1			10	2	4	4	1	5	4	4	5	4	120		10	0	1	2.5		7	4	4	1	2	1	5	8	B	medical	2	1	5	1
694	2016	NU	1			0	2	5	5	1	5	5	5	5	4	88		14	0	1	3.5		5	1	5	1	2	60	4	15	B	medical	2	1	5	1
2031	2016	DM	1			70	1	1	3	2	2	1	1	1	1	168		10	0	1	7		5	1	3	1	2	40	1	3	B	medical	1	3	2	2
229	2016	NU	1			10	1	3	4	1	5	2	4	2	1	140		14	0	1	4		3	2	5	2	2	40	3	20	B	medical	1	1	5	1
661	2016	PY	1			5	2	5	4	1	4	4	5	4	3	110		14	14	1	4			3	4	2	2	60	3	13	C	medical	2	1	4	1
2830	2016	PD	1			0	2	4	4	1	3	5	4	4	3	100		14	0	1	3		8	7	4	1	2	50	4	8	C	medical	2	1	3	1
658	2016	PY	1			10	2	4	4	1	4	4	4	4	4	80		0	1	1	2		5	4	4	2	2	1	4	15	C	medical	2	1	4	1
676	2016	PY	1			10	2	5	4	1	3	4	4	3	2	80		10	0	1	2		7	6	4	2	2	60	3	12	C	medical	2	1	3	1
613	2016	PD	1			10	2	4	4	1	4	4	4	4	4	116		7	3	1	3		6	4	4	2	2	1	4	8	C	medical	2	1	4	1
637	2016	PD	1			10	1	5	5	1	5	3	5	3	1	108		14	12	2	3		5	0	5	2	2	60	3	30	C	medical	1	1	5	1
419	2016	PY	1			30	1	4	4	1	4	3	4	2	2	107		10	0	1	4		5	4	3	2	2	15	1	7	C	medical	1	3	4	1
655	2016	PY	1			50	1	1	1	1	2	3	3	3	3	120		14	0	2	4.5		6	4	1	2	2	30	1	22	C	medical	1	2	2	1
1082	2016	PD	1			10	2	4	3	1	3	3	4	4	3	116		14	0	2	2.5		6	0	3	2	2	1	2	18	C	medical	2	3	3	1
638	2016	PD	1			10	1	3	2	1	3	2	3	4	1	86		14	0	1	2		5	0	2	1	1	60	1	20	C	medical	1	2	3	1
2703	2016	PD	1			5	2	3	3	1	4	4	4	4	1	88		14	12	2	3		6	5	4	1	2	60	3	15	C	medical	2	1	4	1
987	2016	PD	1			10	2	3	1	2	2	3	2	2	2	111		5	12	1	2.5		4	4	1	1	2	60	3	12	C	medical	2	2	2	2
47	2016	OS	1			50	1	1	1	2	1	1	3	1	1	160		7	0	1	4		4	0	1	1	1	10	1	10	A	surgical	1	2	1	2
52	2016	OG	1			20	1	2	3	1	3	3	4	2	2	120		10	11	2	3		6	0	4	2	2	15	3	20	A	surgical	1	1	3	1
114	2016	OS	1			10	2	4	4	1	4	4	4	4	3	80			0	1	3			7	4	1	2	30	3	20	A	surgical	2	1	4	1
1193	2016	OG	1			10	2	2	4	1	2	2	2	3	1	140		14	5	2	3		5	2	4	1	2	30	1	20	A	surgical	2	1	2	1
1581	2016	OP	1			30	1	3	3	1	3	2	2	1	1	150		14	0.2	2	3		3	2	3	2	2	10	2	5	A	surgical	1	3	3	1
1713	2016	EN	1			40	1	1	1	2	2	1	2	1	4	100		5	0	1	3		6	0	1	1	1	20	2	15	A	surgical	1	2	2	2
1533	2016	OG	1			5	1	4	4	1	3	3	3	3	2	110		5	0	2	2.5		6	4	4	1	2	30	2	20	A	surgical	1	1	3	1
470	2016	EN	1			50	1	4	5	1	4	3	4	3	2	110		13	0	1	6		4	4	5	2	2	20	3	40	A	surgical	1	1	4	1
2089	2016	OG	1				1	1	2	1	2	2	3	3	1	130		7	6	2	4		4	0	2	1	1	30	1	30	A	surgical	1	2	2	1
1247	2016	OS	1			10	1	3	4	1	4	3	3	3	1	120		5	12	2	3		5	4	4	1	2	20	4	10	A	surgical	1	1	4	1
1579	2016	UR	1			20	2	2	3	1	3	4	3	4	3	88		14	8	1	3		5	4	3	1	2	60	4	20	A	surgical	2	3	3	1
1439	2016	OG	1			40	1	2	1	2	1	1	1	2	1	123		3	0	2	2		5	4	1	1	2	20	1	18	A	surgical	1	2	1	2
583	2016	OG	1			10	2	5	5	1	5	5	5	5	5	60		14	12	2	3		6	6	5	2	2	30	5	7	A	surgical	2	1	5	1
904	2016	PS	1			10	2	3	4	1	4	4	4	3	3	110		14	0	1	3		5	4	4	1	2	30	4	10	A	surgical	2	1	4	1
757	2016	PS	1			30	2	1	2	2	1	1	2	3	2	140		14	4	1	4		4	2	3	1	2	30	2	10	A	surgical	2	3	1	2
2364	2016	OP	1			30	1	3	3	1	2	2	3	2	1	168		14	0	1	7		4	0	3	2	2	60	1	10	A	surgical	1	3	2	1
875	2016	OG	1			10	1	1	1	1	1	1	2	1	1	110		10	0	1	4		4	1	1	1	2	15	1	30	A	surgical	1	2	1	1
1163	2016	CS	1			5	1	1	1	1	1	2	2	3	1	100		5	85	1	2		4	5	1	1	1	30	1	15	A	surgical	1	2	1	1
1154	2016	OG	1			10	1	2	1	2	3	3	3	3	2	130		14	0	2	3		4	0	1	1	2	10	1	15	A	surgical	1	2	3	2
1245	2016	CS	1			10	1	1	3	1	2	2	3	3	3	158		6	5	2	5		4	0	2	1	2	20	3	15	A	surgical	1	2	2	1
1009	2016	NS	1			10	1	5	4	1	5	3	4	3	3	120		14	6	1	4		3	4	4	1	2	10	4	40	A	surgical	1	1	5	1
1161	2016	UR	1			10	2	3	4	1	4	4	5	4	2	100		14	0	1	2		6	4	3	1	2	30	4	30	A	surgical	2	3	4	1
1443	2016	OG	1			0	1	5	5	2	5	5	5	3	4	120		10	0	2	3		5	4	5	1	2	20	5	25	A	surgical	1	1	5	2
2559	2016	OG	1				1	5	5	1	5	5	5	4	4	110		14	0	1	4		5	4	5	1	2	20	5	35	A	surgical	1	1	5	1
1893	2016	EN	1			5	1	5	4	1	3	3	5	4	2	150		8	0	1	6		3	4	5	1	2	15	4	30	A	surgical	1	1	3	1
2562	2016	NS	1			10	1	2	4	1	4	4	4	1	1	160		14	0	1	4		5	1	4	1	2	20	4	13	A	surgical	1	1	4	1
1528	2016	UR	1			10	1	4	3	1	4	3	4	3	1	110		10	0	1	2		5	0	3	1	1	20	2	20	A	surgical	1	3	4	1
2130	2016	NS	1			30	1	3	2	1	2	3	2	3	1	156		14	12	1	6		4.5	5	2	1	2	30	1	35	A	surgical	1	2	2	1
963	2016	OG	1				2	2	2	1	3	2	4	3	1	116		12	10	2	3		6	0	4	1	2	60	3	10	A	surgical	2	1	3	1
428	2016	OP	1			10	1	5	5	2	2	2	4	2	1	144		14	0	2	6		5	4	5	1	2	20	1	8	A	surgical	1	1	2	2
2988	2016	PS	1			20	1	2	2	1	3	3	3	1	1	165		3	3	1	7		3	1	2	2	1	60	3	20	A	surgical	1	2	3	1
1031	2016	OG	1			20	1	5	4	1	4	4	4	4	3	100		6	0	2	3		6	4	3	1	1	20	4	15	A	surgical	1	3	4	1
916	2016	OP	1			50	2	3	4	1	3	3	3	3	2	120		14	10	2	3		6	4	3	1	2	60	3	7	A	surgical	2	3	3	1
595	2016	EN	1			30	1	4	4	1	4	4	4	3	2	120		10	10	1	4		5	0	4	1	2	30	2	10	A	surgical	1	1	4	1
353	2016	OS	1			50	1	2	2	2	4	2	3	3	1	150		14	0	1	2		3	1	3	1	2	10	3	15	A	surgical	1	3	4	2
1348	2016	UR	1			20	1	2	3	1	3	3	3	4	1	110		5	0	1	2		6	0	3	1	2	20	1	20	A	surgical	1	3	3	1
906	2016	OS	1				2	5	5	1	5	5	5	5	4	120		14	0	1	2		4	0	4	1	2	30	5	10	A	surgical	2	1	5	1
2528	2016	OP	1			90	2	1	2	1	1	2	3	1	1	140		12	0	1	4		3	0	2	2	2	1	3	10	A	surgical	2	2	1	1
122	2016	EN	1				1	2	1	2	2	1	1	1	1	126		7	0	1	4		5	3	2	2	2	10	2	15	A	surgical	1	2	2	2
2813	2016	OS	1			10	1	3	2	2	2	3	2	3	1	120		7	0	1	2		4	0	2	2	2	30	2	25	A	surgical	1	2	2	2
240	2016	OG	1			30	2	3	3	1	3	3	3	4	3	120		14	12	2	3		5	0	3	2	2	20	3	15	A	surgical	2	3	3	1
2916	2016	EN	1			20	1	5	5	1	5	5	5	5	2	125		12	0	1	3		6	0	5	2	2	30	1	7	A	surgical	1	1	5	1
1580	2016	PS	1			20	2	3	4	1	4	3	3	4	2	110		7	12	1	4		4	10	4	2	2	40	2	12	A	surgical	2	1	4	1
1783	2016	EN	1			10	1	3	3	1	3	3	4	3	1	120		10	0	1	2.5		5	0	5	1	2	10	5	9	A	surgical	1	1	3	1
2744	2016	OS	1			10	1	1	3	2	2	3	2	2	2	120		5	0	1	2		5	0	3	1	2	0	3	20	A	surgical	1	3	2	2
2670	2016	OP	1			30	1	1	2	2	2	2	2	2	1	160		10	6	2	4		3.5	1	2	2	2	30	1	10	A	surgical	1	2	2	2
1321	2016	PS	1			50	1	2	1	2	1	1	2	1	1	168		7	0	1	7		3	1	1	1	1	20	1	15	A	surgical	1	2	1	2
762	2016	EN	1			30	2	3	3	1	3	3	3	3	1	118		14	0	1	3.5		5	14	1	1	1	20	1	10	A	surgical	2	2	3	1
1275	2016	OP	1			50	1	1	1	1	2	1	2	2	1	120		5	0	1	6		4	0	1	1	2	20	1	10	A	surgical	1	2	2	1
1628	2016	OG	1			0	2	5	3	2	3	5	4	5	5	128		10	0	2	3		5	0	2	1	2	30	4	25	A	surgical	2	2	3	2
1445	2016	OG	1				1	2	2	1	2	3	4	3	1	120		3	0	2	3			1	1	1	2	15	2	25	A	surgical	1	2	2	1
533	2016	OS	1			30	1	1	2	1	3	2	3	3	1	158		14	0	1	3		1	0	3	2	2	30	1	40	A	surgical	1	3	3	1
1909	2016	PS	1			40	1	2	3	1	2	2	3	1	1	160		5	0	1	6		4	0	4	1	2	15	1	15	A	surgical	1	1	2	1
1113	2016	UR	1			0	1	5	5	1	5	5	5	5	5	135		14	0	1	3		4	1	5	1	2	10	3	25	A	surgical	1	1	5	1
2185	2016	OG	1			0	2	5	5	1	5	4	5	4	2	108		10	0	1	3		6	5	5	1	2	40	3		A	surgical	2	1	5	1
2213	2016	PS	1			20	1	3	3	2	1	1	4	1	1	140		7	2	1	4			0	4	1	2	20	1	15	A	surgical	1	1	1	2
14	2016	NS	1			20	1	2	2	1	2	1	2	1	1	144		14	20	1	6		4	4	2	1	2	20	1	30	A	surgical	1	2	2	1
900	2016	PS	1			15	2	4	5	1	4	4	4	4	2	90		14	0	1	2		5	4	4	1	2	60	4	8	A	surgical	2	1	4	1
1793	2016	EN	1			30	2	4	2	2	1	1	1	1	1	130		10	0	1	2		3	0	3	1	2	15	1	10	A	surgical	2	3	1	2
2478	2016	OS	1			30	1	2	1	1	2	1	3	2	1	120		14	4	1	5		4	0	2	1	2	10	1	8	A	surgical	1	2	2	1
752	2016	EN	1			40	2	3	3	1	4	3	3	2	1	142		10	0	1	3		5	13	2	2	2	15	4	10	A	surgical	2	2	4	1
23	2016	PS	1				1	3	4	1	4	3	4	2	3	156		14	0	1	6		3	2	3	2	2	30	3	40	A	surgical	1	3	4	1
487	2016	OP	1			30	2	2	2	1	2	2	3	1	1	140		14	3	2	4		3	14	2	2	2	20	1	5	A	surgical	2	2	2	1
965	2016	OG	1			30	1	1	1	1	1	1	1	1	1	120		14	10	2	4		5	10	1	1	2	1	1	15	A	surgical	1	2	1	1
2366	2016	OG	1			10	2	3	3	1	4	4	4	4	3	88		10	10	2	3		6	6	2	1	2	20	4	15	A	surgical	2	2	4	1
115	2016	OS	1			100	2	4	4	1	4	4	2	3	1	120		7	5	1	4		5	8	1	1	2	30	1	20	A	surgical	2	2	4	1
860	2016	PS	1			5	1	3	4	1	5	4	4	3	3	168		3	0	1	7		3.5	0	5	1	2	40	1	12	B	surgical	1	1	5	1
672	2016	UR	1			20	2	5	3	2	2	3	1	1	1	90		5	0	1	2			3	1	1	2	20	1	15	B	surgical	2	2	2	2
1220	2016	OG	1			10	2	5	5	1	4	4	4	4	3	70		10	12	2	2		6	4	4	1	2	30	3	15	B	surgical	2	1	4	1
224	2016	EN	1			10	2	3	3	1	4	3	4	3	3	88		12	4	1	4		6	4	1	1	2	60	2	25	B	surgical	2	2	4	1
3054	2016	PS	1			10	1	1	2	1	4	4	4	4	1	135		14	6	1	5		6	0	1	1	2	30	1	18	B	surgical	1	2	4	1
207	2016	NS	1			5	1	3	1	1	3	1	3	1	3	137		7	0	1	5		3.5	4	1	1	2	30	1	25	B	surgical	1	2	3	1
3057	2016	OS	1			20	1	2	2	1	4	4	4	4	3	120		14	9	1	4		5	0	2	1	2	30	4	10	B	surgical	1	2	4	1
1799	2016	OG	1				2	1	2	1	3	3	3	3	4	90		14	0	2	3		5	5	3	1	2	40	3	5	B	surgical	2	3	3	1
604	2016	OS	1			20	1	4	3	1	5	3	5	4	2	100		10	0	1	4		3	0	4	1	2	1	2	20	C	surgical	1	1	5	1
775	2016	OP	1			30	1	1	2	2	1	2	1	2	2	138		10	0	2	4		6	0	2	2	2	1	2	10	C	surgical	1	2	1	2
632	2016	NS	1			0	1	3	3	1	4	4	4	4	2	130		14	0	1	5		5	4	3	1	2	45	3	40	C	surgical	1	3	4	1
804	2016	PS	1			10	1	3	3	2	3	3	3	3	1	168		7	0	1	7		4	2	3	2	2	30	2	30	C	surgical	1	3	3	2
646	2016	NS	1			5	2	4	4	1	4	4	4	4	4	80		9	1	1	2		7	4	4	2	2	50	3	10	C	surgical	2	1	4	1
621	2016	OS	1			10	2	4	3	1	4	1	3	3	1	100		10	3	1	4		6	0	1	1	2	20	1	70	C	surgical	2	2	4	1
970	2016	OP	1			70	1	1	1	1	1	1	1	2	1	90		14	0	1	2		6	12	1	1	2	15	1		C	surgical	1	2	1	1
2832	2016	NS	1			10	1	3	4	1	4	4	4	4	3	110		12	0	1	4		4	2	4	1	2	30	4	30	C	surgical	1	1	4	1
2844	2016	OS	1			10	1	4	5	1	5	4	5	3	3	150		14	18	1	6		3	2	4	1	2	30	4	40	C	surgical	1	1	5	1
2595	2017	GS	1			0	2	3	3		3	3	4	4	1	120	4	10	0	2	3	3	3	2	2			15	1		A	GS	2	2	3	2
2607	2017	GS	1																	2											A	GS				2
2650	2017	GS	1																	1											A	GS				2
3313	2017	GS	1	30	120	0	1	5	4	80	2	3	4	4	3	110	5	10	0	2	3	1	6	3	4	1	1	10	4		A	GS	1	1	2	1
1528	2017	GS	1	25	80	0	2	4	4	100	4	4	4	4	4	88	5		24	1	1	2	6	4	4	1	2	30	4		A	GS	2	1	4	1
1300	2017	GS	1	22.5	55	10	1	2	2	70	2	2	2	1	2	100	2		0	2	2.5	1	4.5	0	2	1	2	15	1		A	GS	1	2	2	1
2611	2017	GS	1	25	85	0	1	2	3	100	4	3	3	4	1	88	1.5	10	10	1	0.33	2	4	6	3	1	2	60	3		A	GS	1	3	4	1
1701	2017	GS	1	30	60	0	2	2	3	70	3	3	3	4	3	100	3	15	0	2	3	2	5	0	3	1	2	30	3		A	GS	2	3	3	1
1596	2017	GS	1	30	80	0	2	3	2	0	5	2	5	4	4	70	6	14	0	1	2	3	6	0	4	1	2	30	1		A	GS	2	1	5	2
1949	2017	GS	1	30	8	0	2	4	4	70	4	4	4	4	3	60	5	12	0	2	2	4	6	4	3	1	2	40	4		A	GS	2	3	4	1
3494	2017	GS	1																	2											A	GS				2
1349	2017	GS	1	17.5	60	10	2	1	3		4	2	2	3	3	130	2	14	0	2	2.5	2	4.5	0	4	1	1	20	2		A	GS	2	1	4	2
698	2017	GS	1	10		25	2	4	2	80	3	3	4	2	2	100	2	14	0	1	3	2	6	2	5	1	2	20	2		A	GS	2	1	3	1
145	2017	GS	1	30	120	2	1	2	5	90	3	4	4	4	5	105	4	12	3	2	3	3	4	3	5	1	2	15	5		A	GS	1	1	3	1
3422	2017	GS	1	25	8	1	1	2	2	70	5	4	4	4	4	95	5	6	0	2	2	3	6	0	2	2		25	4		A	GS	1	2	5	1
2461	2017	GS	1	15	80	1	1	3	3	80	4	4	5	4	3	88	7	14	12	1	2	4	6	4	3	1	2	30	4		A	GS	1	3	4	1
2621	2017	GS	1	10	100	15	1	3	3	50	4	3	4	2	2	104	5	10	10	1	2.5	2	5	0	3	1	2	25	2		A	GS	1	3	4	1
1151	2017	GS	1	18	60	5	1	3	3	80	4	4	3	3	3	90	3	7	0	1	2	4	6	0	4	1	1	30	3		A	GS	1	1	4	1
3545	2017	GS	1																	2											A	GS				2
507	2017	GS	1	40	80	5	1	3	2	60	4	4	3	4	4	120	3	14	0	2	2	3	5	2	4	1	1	15	3		A	GS	1	1	4	1
541	2017	GS	1																	2											A	GS				2
155	2017	GS	1	30	30	0	1	4	1	30	1	1	4	3	1	90	7	14	0	1	1.5	1	6	0	1	2		30	1		A	GS	1	2	1	2
585	2017	GS	1	25	90	0	2	3	3	80	3	3	4	3	2	110	5	14	0	1	2	2	6	2.5	3	1	1	30	2		A	GS	2	3	3	1
3720	2017	GS	1	25	120	5	1	2	5	60	5	4	5	5	4	120	2	14	0	2	3	2	4	0	5	1	1	30	4		A	GS	1	1	5	1
3228	2017	GS	1	40	100	10	2	5	5	100	5	5	5	5	5	80	7	14	12	1	2	5	4	0	5	1	2	30	5		A	GS	2	1	5	1
839	2017	GS	1	12.5	100	20	1	1	4	95	3	3	4	1	4	110	7	10	12	1	3	1	4	0	2	1	1	12.5	4		A	GS	1	2	3	1
204	2017	GS	1																	1											A	GS				2
545	2017	GS	1	38	130	10	2	4	4	50	3	2	5	2	2	108	7	12	10	1	2	1	6	3	4	1	2	60	3		A	GS	2	1	3	1
3218	2017	GS	1	15	70	10	2	2	2	70	1	2	3	3	2	96	5	7	8	2	2	2	5	4	4	1	1	30	1		A	GS	2	1	1	1
1654	2017	GS	1	17.5	75	20	1	2	2	70	3	3	3	2	2	105	3		0	1	2.5	1	3	0	3	2		15	2		A	GS	1	3	3	1
3706	2017	GS	1	10	300	5	1	2	3	40	3	3	3	3	4	110	3	12	0	1	3	3	5	0	3	1	1	10	3		A	GS	1	3	3	2
3164	2017	GS	1	30	70	5	1	2	2	80	4	2	4	2	2	102	7	14	12	1	2.5	2	5	3	3	1	2	30	2		A	GS	1	3	4	1
3091	2017	GS	1	30	100	20	1	2	4	90	3	4	5	4	4	110	2	14	0	2	2.5	2	4.5	0	5	1	2	20	2		A	GS	1	1	3	1
2682	2017	GS	1		10	0	2	4	4	70	4	4	4	4	2	88	6	10	0	1	2	2	6	2	4	1	2	30	4		A	GS	2	1	4	1
2710	2017	GS	1	30	40	0	2	3	3	100	5	4	5	3	4	88	6		0	1	2.5	3	4	4	5	2		50	4		A	GS	2	1	5	1
2555	2017	GS	1			0	1										5	14	24	2	5		4	4				10			A	GS	1			2
464	2017	GS	1	35	80	5	2	3	4	85	3	4	4	4	4	110	3	14	0	2	2	2	5	2	5	1	1	20	3		A	GS	2	1	3	1
57	2017	GS	1	30	100	10	2	3	2	70	3	4	3	4	2	80	5		10	1	1	4	6	12	2	2		15	2		C	GS	2	2	3	1
327	2017	GS	1	15		0	2	4	4	70	4	5	4	5	4	80	7		0	1	2	4	7	7	4	1	1	60	4		C	GS	2	1	4	1
3028	2017	GS	1	25	25	10	2	2	4	10	4	3	4	3	4	96	3	5	1	2	2	3	5	4	4	1	2	10	4		C	GS	2	1	4	2
3014	2017	GS	1																	1											C	GS				2
203	2017	IM	1																	1											A	IM				2
207	2017	IM	1																	1											A	IM				2
931	2017	IM	1	30	80	10	1	5	2	70	4	3	3	3	2	100	1	14	0	1	3	2	4	2	2	1	2	30	2		A	IM	1	2	4	1
1324	2017	IM	1	40	150	20	1	2	2	50	2	1	2	1	2	120	2		0	1	3	1	3	0	3	2		5	2		A	IM	1	3	2	1
1466	2017	IM	1																	1											A	IM				2
1835	2017	IM	1	20	100	5	2	3	5	80	5	5	5	3	2	85	7	6	0	1	3	3	5	0	4	2		60	3		A	IM	2	1	5	1
2052	2017	IM	1	30	150	20	1	2	3	50	2	2	3	2	2	120	2	10	8	2	3.5	1	4	0	3	2		20	1		A	IM	1	3	2	1
2206	2017	IM	1																	2											A	IM				2
2512	2017	IM	1																	1											A	IM				2
2797	2017	IM	1																	1											A	IM				2
3116	2017	IM	1			0	1									100	5	5	0	2	3		6	4				40			A	IM	1			2
3499	2017	IM	1			1	2	5	4		5	5	5	5	5	80	2	14	10	2	3	4	5	4	3			30	4		A	IM	2	3	5	2
3569	2017	IM	1																	1											A	IM				2
3615	2017	IM	1																	1											A	IM				2
3636	2017	IM	1																	1											A	IM				2
1560	2017	IM	1	15	300	10	1	3	3	100	5	3	4	2	1	86	5	5	0	1	2	3	6	0	1	1	2	60	1		A	IM	1	2	5	1
1275	2017	IM	1			20	2									90	1	8	12	1	2		5	0				15			A	IM	2			2
2121	2017	IM	1	30	160	10	1	2	3	70	3	2	3	1	3	108	2	12	0	2	3	1	4	2	3	1	2	10	3		A	IM	1	3	3	1
1328	2017	IM	1																	1											A	IM				2
1089	2017	IM	1	15	100	10	2	1	2	50	3	1	2	1	1	100	4		8	1	2	1	7	0	4	2		0	1		A	IM	2	1	3	1
820	2017	IM	1																	2											A	IM				2
3225	2017	IM	1	30	75	0	2	2	3	99	3	3	4	3	3	80	2	14	12	2	2	3	6	4	2	1	2	20	3		A	IM	2	2	3	1
3325	2017	IM	1	40	120	5	1	1	1	30	2	1	1	1	2	120	1	10	6	1	3	1	5	1	3	1	1	30	2		A	IM	1	3	2	2
2643	2017	IM	1	20	80	10	1	3	3	90	3	4	4	2	2	100	7	14	10	1	1	3	5.5	4	3	1	2	30	3		A	IM	1	3	3	1
1534	2017	IM	1	25	40	0	1	1	1	80	2	2	1	3	4	120	3	7	8	1	3	1	5	1	1	2		15	5		A	IM	1	2	2	1
3609	2017	IM	1	35	100	5	1	3	3	50	4	2	4	4	2	114	7	10	0	1	3.5	3	4	0	2	2		15	1		A	IM	1	2	4	1
3592	2017	IM	1	24	100	10	1	3	3	40	1	2	4	2	2	160	6	9	10	1	2.5	1	4	0	1	2		15	2		A	IM	1	2	1	2
247	2017	IM	1																	2											A	IM				2
900	2017	IM	1	17	68	5	1	1	3	10	3	3	2	2	1	90	5	4	0	1	3	2	6	4	3	1	2	30	3		A	IM	1	3	3	2
3359	2017	IM	1	20	100	10	1	2	2	20	2	2	3	3	1	100	2	10	8	1	3	2	5	0	2	1	2	15	2		A	IM	1	2	2	2
3642	2017	IM	1			7.5	1									90	1	10	0	2	3		5	1				35			A	IM	1			2
902	2017	IM	1	18	80	0	1	3	2	0	1	3	1	1	1	108	2		0	2	3	1	6	0	5	2		15	1		A	IM	1	1	1	2
926	2017	IM	1	10	100	0	2	3	3	90	4	4	4	4	4	80	7	10	12	2	1	4		3	3	1	2	60	4		A	IM	2	3	4	1
3018	2017	IM	1	19	80	20	1	1	1	10	1	1	4	2	1	97	5	5	0	1	2.5	2	5.5	0	1	1	1	30	1		A	IM	1	2	1	2
409	2017	IM	1	30	130	10	1	1	1	60	1	1	1	2	1	120	3	11	6	1	3	1	4	5	1	1	1	30	2		A	IM	1	2	1	1
1618	2017	IM	1	20	100	5	1	3	4	30	4	2	5	4	1	100	5	7	0	2	2.5	2	5	0	2	1	2	30	2		A	IM	1	2	4	2
3284	2017	IM	1	20	100	40	1	1	1	30	2	1	2	1	1	140	3		0	1	3	1	5	0	3	1	2	15	1		A	IM	1	3	2	2
2113	2017	IM	1	30	200	30	2	4	4	70	4	4	4	4	4	108	2	14	0	2	3	4	5	2	4	1	2	60	4		A	IM	2	1	4	1
1653	2017	IM	1																	1											A	IM				2
1050	2017	IM	1																	1											A	IM				2
1146	2017	IM	1	28	60	10	2	2	1	30	3	3	2	3	2	168	2	10	0	1	3	2	5	3	1	1	1	15	3		A	IM	2	2	3	2
3384	2017	IM	1	25	75	15	2	4	4	60	4	2	4	2	1	110	6	14	0	1	3	1	5	4	5	1	2	40	3		A	IM	2	1	4	1
3699	2017	IM	1	20	300	15	1	1	2	0	3	2	3	3	2	120	7	12	6	2	1	1		0	2	2		30	1		A	IM	1	2	3	2
125	2017	IM	1	30	100	20	1	2	3	30	2	2	3	2	2	120	5	5	8	1	3	1	4	0	3	1	1	10	2		A	IM	1	3	2	2
2092	2017	IM	1	15	100	10	1	3	2	20	3	3	4	2	3	120	6	10	0	1	3	1	5	0	1	2		20	4		A	IM	1	2	3	2
2071	2017	IM	1	15	85	10	2	2	2	5	3	2	2	2	1	73	4	14	0	2	3	3	3	5	2	2		60	2		A	IM	2	2	3	2
934	2017	IM	1	25	90	0	2	4	2	80	4	3	4	3	3	107	5	14	0	2	2.5	3	5	3	3	1	2	30	3		A	IM	2	3	4	1
1598	2017	IM	1	25	300	0	1	2	3	80	4	4	3	3	3	105	3	12	0	2	2	1	8	2	2	1	2	10	2		A	IM	1	2	4	1
1758	2017	IM	1	20	60	0	2	5	5	80	5	5	5	5	5	100	7		12	2	3	5	6	4	4	2		60	5		A	IM	2	1	5	1
2085	2017	IM	1	25	120	0	2	2	4	60	4	3	5	4	3	80	5	14	124	1	3	3	6	4.5	4	1	2	30	4		A	IM	2	1	4	1
1333	2017	IM	1																	1											A	IM				2
1974	2017	IM	1																	2											A	IM				2
3361	2017	IM	1	25	90	0	1	3	2	80	3	2	4	3	2	100	5	14	12	1	2	1	4	6	4	1	2	30	3		A	IM	1	1	3	1
1743	2017	IM	1			0	1	4	4	100	5	4	5	3	4	90	2	14	10	2	1	2	5	0	3	2		20	4		A	IM	1	3	5	1
3315	2017	IM	1	18	100	5	1	3	3	70	3	3	4	4	2	88	4	10	0	1	3	3	7	2	2	1	2	20	2		A	IM	1	2	3	1
3326	2017	IM	1	30	100	0	2	3	3	70	3	4	4	4	4	110	5	10	1	1	3	4	4	4	3	1	2	20	3		A	IM	2	3	3	1
1412	2017	IM	1	15	30	5	2	3	4	80	3	3	3	3	4	42	7		2	2	3	3	5	4	4	2		60	4		A	IM	2	1	3	1
3665	2017	IM	1			0	1									120	1	7	0	1	3		5	0				25			A	IM	1			2
1230	2017	IM	1																	2											A	IM				2
1269	2017	IM	1	20	120	5	2	4	5	90	4	4	4	3	2	96	7	10	11	1	2	3	6	5	3	1	2	60	4		A	IM	2	3	4	1
3082	2017	IM	1	20	120	10	2	2	4	20	2	2	2	4	1	100	5		0	1	2	1	6	2	3	1	1	40	4		A	IM	2	3	2	2
1274	2017	IM	1																	2											A	IM				2
3707	2017	IM	1																	1											A	IM				2
1062	2017	IM	1	4	80	20	2	3	3	20	3	3	3	4	2	80	7	10	10	1	2	4	7	5	3	1	2	25	3		A	IM	2	3	3	2
230	2017	IM	1																	1											A	IM				2
2005	2017	IM	1	30	100	5	1	1	2	5	1	1	3	1	1	120	3	14	0	1	3	1	3	0	1	2		10	2		A	IM	1	2	1	2
1303	2017	IM	1																	1											A	IM				2
3127	2017	IM	1	15	150	20	2	4	3	50	4	3	4	3	3	88	5	14	0	1	2	2	4	4	3	1	2	10	4		A	IM	2	3	4	1
237	2017	IM	1			10	1									120	7	5	0	1	3		6	0				60			A	IM	1			2
3084	2017	IM	1																	1											A	IM				2
623	2017	IM	1	20	200	0	2	3	3	95	4	3	3	3	2	84	4	10	0	2	3	2	5	3	4	1	2	40	2		A	IM	2	1	4	1
3508	2017	IM	1			0	1									130	2		0	2	3		3	0				20			A	IM	1			2
139	2017	IM	1			0	2	2	1		3	1	3	1	1	120	4	14	8	2	3	1	4	0	3			10	1		A	IM	2	3	3	2
2648	2017	IM	1																	1											A	IM				2
2649	2017	IM	1			10	1									110	2	10	0	1	3		4	0				15			A	IM	1			2
3108	2017	IM	1	25	200	0	1	3	3	80	4	3	3	4	2	120	3	14	6	2	2	1	5	0	3	1	2	10	3		A	IM	1	3	4	1
1869	2017	IM	1																	1											A	IM				2
3011	2017	IM	1	20	100	0	1	3	2	50	2	1	4	2	2	120	3		9	1	3	1	5	0	2	1	2	10	2		A	IM	1	2	2	1
1323	2017	IM	1																	1											A	IM				2
1816	2017	IM	1	30	30	0	1	1	1	0	1	1	1	1	1	168	2	5	0	1	7	1	5	0	1	1	2	0	1		A	IM	1	2	1	2
3728	2017	IM	1	30	400	50	1	2	1	30	2	1	2	1	1	110	3	7	0	1	2.5	1	5	0	1	1	2	40	1		A	IM	1	2	2	2
2635	2017	IM	1	15	75	5	2	3	3	50	4	3	3	3	3	100	7	14	0	1	2.8	3	4.5	4.5	3	1	2	50	3		A	IM	2	3	4	1
2546	2017	IM	1	25	200	0	2	3	3	80	3	3	3	3	1	95	3	14	12	1	1	1	6	4	1	1	2	30	2		A	IM	2	2	3	1
993	2017	IM	1	20	200	30	1	3	3	50	3	3	3	3	3	103	7	10	0	1	2.5	2	5	0	3	1	2	15	2		A	IM	1	3	3	1
1647	2017	IM	1	20	80	1	2	1	1	0	1	2	2	3	1	96	4	5	0	2	3	1	4	0	1	1	1	40	1		A	IM	2	2	1	2
2502	2017	IM	1	31	85	20	1	2	1	40	3	2	2	2	3	120	5.5	8	11	2	4	1	3.5	4	1	1	2	10	2		A	IM	1	2	3	2
194	2017	IM	1	22.5	120	20	1	1	2	5	2	2	3	3	3	120	4.5		0	1	2	1	5	0	1	1	1	20	4		A	IM	1	2	2	2
476	2017	IM	1	25	8	5	2	3	3	70	3	4	4	4	2	84	7	14	0	1	2	1	7	0	3	1	1	60	2		A	IM	2	3	3	1
929	2017	IM	1	30	100	10	1	4	3	40	5	4	5	4	4	104	2	14	0	1	3	3	5	3	2	1	2	15	3		A	IM	1	2	5	2
364	2017	IM	1			5	2									88	5		0	1	2		5	4				60			B	IM	2			2
428	2017	IM	1	17	160	10	1	5	4	80	4	3	4	1	1	100	7	5	0	2	3	1	3.5	1.5	1	1	2	60	2		B	IM	1	2	4	1
1859	2017	IM	1	25	200	10	1	3	4	80	2	3	3	4	4	88	4	10	0	1	3	3	5	4	4	1	1	30	4		B	IM	1	1	2	1
865	2017	IM	1	20	60	0	2	2	2	50	2	2	3	3	2	91	7	14	10	2	3	2	6	0	3	2		10	2		B	IM	2	3	2	1
2933	2017	IM	1																	2											B	IM				2
2792	2017	IM	1	20	80	20	1	3	2	30	2	3	3	4	3	88	7	7	0	1	2	4	6	4	2	1	1	30	3		B	IM	1	2	2	2
1951	2017	IM	1	22	60	10	2	3	3	50	2	2	4	4	3	53	4.5	14	0	2	2	4	4	3	4	2		15	4		B	IM	2	1	2	1
524	2017	IM	1	30	280	10	1	2	2	10	2	1	2	2	1	102	2	10	0	2	2	1	4	0.2	2	1	2	40	3		B	IM	1	2	2	2
874	2017	IM	1	30	100	10	1	2	2	80	3	3	3	3	2	100	5		0	2	3	2	5	0	3	1	2	10	4		B	IM	1	3	3	1
312	2017	IM	1	20	60	0	2	3	3	100	3	3	3	3	2	89	4		13	1	2	3	4	1	1	1	2	15	2		C	IM	2	2	3	1
805	2017	IM	1																	2											C	IM				2
1517	2017	IM	1	17	100	5	2	3	3	50	3	3	3	3	2	88	7	14	0	1	2.5	2	6	4	2	1	2	30	3		C	IM	2	2	3	1
3867	2017	IM	1																	2											C	IM				2
211	2017	IM	1	25		5	2	4	4	90	4	5	4	5	2	80	5		10	2	2	3	6	1	4	2		40	3		C	IM	2	1	4	1
2162	2017	IM	1	20	50	30	2	3	3	20	3	3	3	2	2	88	6		13	1	2	1	6	5	3	1	2	60	1		C	IM	2	3	3	2
687	2017	IM	1	10	100	0	2	2	4	80	4	4	4	4	4	82	7		10	1	2	4	6	4	4	1	2	60	4		C	IM	2	1	4	1
2717	2017	IM	1																	1											C	IM				2
3791	2017	IM	1	25	250	10	1	3	2	50	3	3	3	3	3	90	7	14	0	1	2.5	2	6	0	3	1	2	30	3		C	IM	1	3	3	1
1073	2017	IM	1	20	200	5	2	3	2	70	3	3	4	4	2	90	7	14	0	2	2	3	7	0	3	1	2	30	3		C	IM	2	3	3	1
2746	2017	IM	1																	1											C	IM				2
2713	2017	IM	1	13		5	2	4	3	90	5	4	5	5	5	76	7	14	24	1	2	5	9	5	5	1	2	90	5		C	IM	2	1	5	1
1478	2017	IM	1	12	50	5	2	5	4	80	3	3	2	3	4	88	7	16	12	1	2	4	7	2	3	1	1	30	3		C	IM	2	3	3	1
2405	2017	IM	1	22.5	30	0	2	2	3	80	4	4	4	3	1	95	7	9	15	1	1	2	5.5	0	3	2		30	4		C	IM	2	3	4	1
3051	2017	IM	1																	2											C	IM				2
1194	2017	IM	1																	1											C	IM				2
296	2017	IM	1	80	200	0	1	3	2	60	3	2	3	3	3	102	7		0	1	2.5	3	8	2	3	1	1	30	2		C	IM	1	3	3	1
2527	2017	IM	1	15		0	2	3	4	60	5	4	4	4	4	90	5		0.5	1	2	4	6	6	5	1	2	45	4		C	IM	2	1	5	1
2811	2017	IM	1	25	50	10	1	1	1	50	3	3	2	3	1	130	4	10	12	1	2	3	5	2	2	1	2	20	1		C	IM	1	2	3	1
529	2017	INT	1			5	2			0	3	3	3	4	4	100	6		0	1	2.5	3	6	4		1	2	35	4		A	INT	2		3	2
24	2017	ED	1																	1											A	general				2
179	2017	LM	1			0	2	5	4	90	4	4	5	5	4	40	7		24	1	0	5	8	6	5	2		60	3		A	general	2	1	4	1
273	2017	RM	1																	1											A	general				2
274	2017	RM	1																	1											A	general				2
276	2017	RM	1																	1											A	general				2
485	2017	FM	1																	2											A	general				2
873	2017	RM	1																	1											A	general				2
1453	2017	RM	1	15	35	20	1	4	4	80	4	3	4	3	1	124	7	7	0	1	5	2	5	2	4	1	2	40	2		A	general	1	1	4	1
1487	2017	AN	1			10	2	2	2		3	3	4	4	2	104	7		0	2	1.5	2	5	0	3			20	3		A	general	2	3	3	2
1505	2017	RM	1	25	25	15	2	4	4	99	5	5	5	4	4	75	4	8	0	1	2.5	4	6	2	4	1	1	45	3		A	general	2	1	5	1
1624	2017	FM	1	13	50	50	2	2	4	30	4	3	4	4	2	50	5	5	0	2	0	3	6	3	2	1	1	60	4		A	general	2	2	4	2
1745	2017	RM	1	16	35	30	1	3	4	30	4	4	4	4	4	120	6	7	8	2	4	4	5	3	4	2		30	3		A	general	1	1	4	2
1829	2017	FM	1																	2											A	general				2
1870	2017	DR	1			5	2	2	2	5	4	1	4	2	1	80	5	5	0	2	0	1	6	3	3	1	1	60	4		A	general	2	3	4	2
2157	2017	DR	1			5	1	4	3	80	2	1	3	1	1	110	7	4	4	1	2	2	4	0	1	2		30	2		A	general	1	2	2	1
2379	2017	RM	1																	2											A	general				2
2740	2017	FM	1	7	40	20	2	4	5	80	4	4	4	4	4	80	5	5	12	2	1	4	6	4	4	2		60	2		A	general	2	1	4	1
3000	2017	DR	1			10	2	4	4	70	4	3	4	4	3	49	5	6	0	2	0	4	5	6	3	1	2	40	4		A	general	2	3	4	1
3010	2017	AN	1			0	2	4	4	30	3	3	5	2	3	120	5	5	3	2	3.5	3	6	6	4	1	2	20	3		A	general	2	1	3	2
3057	2017	FM	1																	2											A	general				2
3227	2017	FM	1																	1											A	general				2
3498	2017	RM	1																	2											A	general				2
3627	2017	FM	1	20	60	20	2	2	2	10	2	2	2	3	2	80	4	12	4	1	2	2	6	3	3	1	1	30	2		A	general	2	3	2	2
3673	2017	AN	1																	2											A	general				2
3405	2017	PA	1																	2											A	general				2
2507	2017	FM	1	15	20	20	2	1	2	20	1	1	3	2	3	85	5		0	1	3	3	6	0	2	1	2	60	1		A	general	2	2	1	2
1516	2017	FM	1	10	30	5	2	3	4	30	3	4	4	2	3	90	7	10	3	2	3	2	6	2	4	1	2	40	4		A	general	2	1	3	2
68	2017	ED	1	2	25	0	2	3	5	100	5	5	5	5	1	80	0		8	1	4	3	8	2	3	2		10	3		A	general	2	3	5	1
1405	2017	DR	1			5	1									90	5	7	12	1	2.5		5	4				60			A	general	1			2
3886	2017	DR	1			10	2	2	3	0	1	3	2	3	3	70	5		0	1	1.5	3	6	16	3	1	1	30	3		A	general	2	3	1	2
1298	2017	RM	1																	1											A	general				2
2473	2017	OE	1			0	2	5	5	100	5	5	5	5	5	50	7	12	12	1	0	5	8	8	5	2		90	5		A	general	2	1	5	1
832	2017	RM	1	15	15	3	2	4	4	100	4	3	4	4	2	88	5	7	0	1	3	3	6	3	4	2		40	3		A	general	2	1	4	1
3267	2017	RO	1			10	2	3	3	90	1	1	4	1	1	94	5	14	8	1	2	1	5	6	5	2		50	2		A	general	2	1	1	1
1750	2017	ED	1			0	2	3	4	80	4	2	4	3	3	84	7		21	2	3.5	3	6	15	4	2		25	2		A	general	2	1	4	1
2024	2017	PA	1			5	2	4	3	70	4	3	5	2	3	80	5	10	24	2	0	2	7	10	4	1	2	20	2		A	general	2	1	4	1
1714	2017	FM	1	12.5	25	30	1	2	2	50	3	2	3	3	2	105	1.5		0	1	2	2	5	0	2	1	2	20	2		A	general	1	2	3	1
3232	2017	FM	1			10	2	4	4		4	4	3	4	4	84	5		12	2	2	3	6	4	4			60	4		A	general	2	1	4	2
3729	2017	ED	1		30	10	2	5	3	0	1	2	5	4	4	80	3	14	24	1	3	1	3	14	2	1	1	10	3		A	general	2	2	1	2
2070	2017	ED	1			10	2	4	3	10	4	2	2	3	3	80	3	21	6	1	3	1	6	3	3	1	1	10	2		A	general	2	3	4	2
1150	2017	DR	1			5	2	5	5	0	5	5	4	5	5	79	7	14	0	1	2	5	7	4	5	1	2	90	5		A	general	2	1	5	2
887	2017	FM	1	1	1	5	2	5	4	100	4	3	3	5	3	45	7	12	0	1	0	5	7	8	5	1	2	40	5		A	general	2	1	4	1
1409	2017	PA	1			0	2	4	4	100	4	4	4	4	3	70	5	18		2	0	4	6	8	4	1	2	60	4		A	general	2	1	4	1
989	2017	RM	1																	2											A	general				2
1379	2017	DR	1			15	1	2	3	45	3	3	3	4	2	130	5	14	2	1	4	2	4	6	3	1	2	30	3		A	general	1	3	3	2
812	2017	DR	1			15	2	3	4	80	4	4	4	4	2	88	4	10	12	1	2	3	6	6	4	1	2	60	4		A	general	2	1	4	1
2850	2017	RM	1	15	15	10	2	5	4	70	5	4	5	5	5	80	7	10	12	1	2	5	6	4	4	1	2	60	5		A	general	2	1	5	1
1116	2017	ED	1			10	2	3	3	50	3	3	4	2	2	84	7	8	20	1	3.5	1	6	1	3	2		10	3		A	general	2	3	3	1
2058	2017	RM	1																	1											A	general				2
1669	2017	FM	1	20	80	5	2	3	5	50	3	4	4	4	2	100	7	5	0	2	2	3	6	5	5	1	2	1	3		A	general	2	1	3	1
711	2017	PA	1			5	2	5	5	100	5	5	5	5	3	58	5	14	12	1	0	4		8	5	1	2	60	5		A	general	2	1	5	1
709	2017	NM	1			3	2	2	4		5	4	4	5	4	45	7	10		2	0	5	7	8	4	2		30	4		A	general	2	1	5	2
584	2017	DR	1			20	2	3	4	80	3	3	4	4	3	88	7	10	0	2	1	4	6	5	4	1	2	60	3		A	general	2	1	3	1
28	2017	OE	1			10	2	5	5	100	5	3	4	3	5	45	7	10	15	2	0	5	8	8	5	1	2	60	5		A	general	2	1	5	1
2304	2017	PA	1			5	2	4	4	100	4	4	4	4	4	50	5		10	2	0	4	6	8	4	2		30	4		A	general	2	1	4	1
583	2017	OE	1			10	2	2	1	30	2	2	2	4	3	50	6	10	12	1	0	5	6	8	3	1	2	100	3		A	general	2	3	2	2
2173	2017	FM	1	200	50	20	1	3	3	70	3	3	4	4	3	100	6		12	2	3	3	5	1	2	1	2	30	3		A	general	1	2	3	1
3367	2017	FM	1	4.5	4.5	20	2	3	1	10	1	1	3	1	1	144	5.5		0	2	3.5	1	5.5	4	3	1	2	60	1		A	general	2	3	1	2
1703	2017	LM	1			10	2	4	4	80	5	3	4	4	4	70	5	14	6	1	2	5	6	6	3	1	2	60	3		A	general	2	3	5	1
1157	2017	FM	1	7	7	20	2	2	3	80	3	3	2	4	2	80	7	14	8	2	1	3	5	4	2	1	2	60	2		A	general	2	2	3	1
1512	2017	LM	1																	2											A	general				2
2120	2017	FM	1	15	40	5	2	2	4	10	4	4	4	3	1	70	4	10	10	2	2	2	6	4	3	1	2	50	2		A	general	2	3	4	2
1554	2017	FM	1																	2											A	general				2
1212	2017	DR	1																	2											A	general				2
935	2017	AN	1			10	2	3	2	10	2	3	3	4	2	110	7	14	0	1	2	3	6	5	2	1	2	30	3		A	general	2	2	2	2
3634	2017	LM	1			10	2	3	5	100	4	3	4	4	3	60	7	10	9	2	1	4	7	4	3	2		60	4		A	general	2	3	4	1
1246	2017	RM	1																	2											A	general				2
877	2017	LM	1			20	2	3	3	50	1	2	2	4	3	45	5	14	10	2	1	3	5	8	3	1	1	90	3		A	general	2	3	1	1
293	2017	FM	1	20	120	60	2	4	2	10	3	3	3	4	2	75	3	5	0	2	0	4	5.5	8	2	1	1	40	4		A	general	2	2	3	2
796	2017	LM	1																	1											A	general				2
244	2017	AN	1			0	1									88	7	5	5.5	2	3.5		5.5	2				30			A	general	1			2
1135	2017	AN	1			0	1	4	4	60	4	3	5	4	3	60	7	18	3	2	1	5	5	6	4	1	2	50	4		A	general	1	1	4	1
3020	2017	AN	1	5	3	10	2	4	4	80	3	4	5	4	1	70	7	14	18	1	2	3	7	6	3	1	2	40	3		A	general	2	3	3	1
1763	2017	ED	1			1	2	4	3	85	5	4	5	4	3	60	5	10	10	1	3	3	7	8	2	1	2	15	3		A	general	2	2	5	1
1805	2017	FM	1	4	30	30	2	4	4	100	4	4	3	5	2	60	5	10	0	2	1	5	6	0	4	1	2	50	3		A	general	2	1	4	1
2506	2017	ED	1	30	30	5	2	4	4	90	3	3	4	3	2	84	5		10	2	4	2	4	4	4	1	2	10	3		A	general	2	1	3	1
1507	2017	FM	1																	2											A	general				2
2919	2017	AN	1			15	1	1	3	70	4	3	3	4	3	96	7	10	0	2	2	3	6	3	4	1	2	30	3		A	general	1	1	4	1
192	2017	DR	1			0	2	2	4	50	4	4	3	4	4	60	5		9	2	0.5	3	7	8	4	1	1	60	4		A	general	2	1	4	1
2303	2017	LM	1			5	2	3	4	100	5	4	4	4	2	50	7	10	12	2	0	3	6	8	4	1	1	60	4		A	general	2	1	5	1
2774	2017	DR	1			20	2	2	4	50	5	2	4	2	2	50	7	14	0	1	0	3	6	8	5	1	2	90	5		A	general	2	1	5	1
2093	2017	AN	1																	1											A	general				2
1362	2017	LM	1			10	2	4	3	60	4	5	5	5	5	45	7	10	15	2	0	5	8	8	5	1	2	90	5		A	general	2	1	4	1
2482	2017	AN	1			10	2	4	4	70	3	3	4	4	2	80	5		4	2	2.5	2	6.5	5	4	2		50	3		A	general	2	1	3	1
3349	2017	FM	1	3	10	30	2	2	3	50	3	3	3	3	3	60	4		0	2	1	3	6	4	3	1	2	40	3		A	general	2	3	3	1
2639	2017	OE	1			15	2	2	2	35	1	3	2	4	1	45	7	14		2	0	4	6	8	2	2		30	1		A	general	2	2	1	2
510	2017	RM	1	8	20	20	2	4	4	50	3	4	4	4	2	80	7	10	10.5	2	1	3	6	4	4	1	2	50	3		A	general	2	1	3	1
1633	2017	LM	1			10	2	4	3	60	5	4	4	4	3	70	7	5	0	2	1	4	6	6	3	1	2	40	4		A	general	2	3	5	1
2412	2017	DR	1			0	2	5	2	100	2	1	4	1	1	14	3	14	0.5	2	2	1	6	2	5	1	2	15	1		A	general	2	1	2	1
3397	2017	FM	1	20	20	5	1	2	1	30	2	2	2	3	2	90	5		10	1	2	2	6	0	4	1	2	15	3		A	general	1	1	2	2
695	2017	NM	1																	1											A	general				2
2146	2017	FM	1	8		0	2	5	4	80	5	5	5	5	2	84	7	14	12	2	2	4	6	8	5	1	2	60	3		A	general	2	1	5	1
2696	2017	LM	1			10	2	3	4	90	4	3	3	4	1	53	7	12	24	1	1	4	7	7	4	1	2	90	4		A	general	2	1	4	1
2870	2017	ED	1			0	2	5	3	90	3	3	4	3	3	80	1	7	10	1	4	1	5	3	5	2		20	3		A	general	2	1	3	1
297	2017	DR	1			5	1	3	3	20	3	3	3	3	2	117	7	10	0	2	3	2	4	4	2	1	2	20	3		A	general	1	2	3	2
2430	2017	PA	1			80	2									88	7	10	7	2	4		6	3				40			A	general	2			2
164	2017	FM	1	25	30	10	2	3	2	90	1	3	1	4	1		7		0	2	2	3	5	4	2	2		40	2		A	general	2	2	1	1
797	2017	FM	1																	2											A	general				2
131	2017	FM	1	16	20	15	2	4	4	75	4	4	4	4	4	78	5	10	20	2	0	4	5.5	1.5	4	1	2	30	4		A	general	2	1	4	1
452	2017	ED	1			15	2	3	3	60	2	2	4	2	4	78	0	10	6	1	3	3	6	8	4	1	2	0	2		A	general	2	1	2	1
943	2017	DR	1			10	1	4	4	90	3	2	4	2	3	96	6	14	0	1	2	2	7	2	3	1	2	40	4		A	general	1	3	3	1
535	2017	AN	1																	2											A	general				2
3843	2017	PA	1			10	2	3	3	0	1	3	3	3	3	80	5	14	8	2	0.5	2	6	5	2	2		30	2		A	general	2	2	1	2
2094	2017	FM	1	20	80	30	2	1	4	50	3	3	3	3	2	55	7		0	2	0	4	7	10	3	1	2	50	2		A	general	2	3	3	1
3731	2017	AN	1																	1											A	general				2
2388	2017	FM	1	10	40	5	2	2	3	80	3	3	4	4	2	88	5	14	0	2	4	2	5	4	3	2		30	3		A	general	2	3	3	1
1704	2017	FM	1																	2											A	general				2
3400	2017	AN	1																	1											A	general				2
2560	2017	ED	1																	1											A	general				2
655	2017	ED	1		30	10	2	4	1	10	1	1	4	4	2	52	4	10	24	1	3.5	4	6	15	1	1	2	15	4		A	general	2	2	1	2
1112	2017	AN	1			10	2	3	3	50	3	2	2	2	3	80	5	12	0	2	2.5	1	5	4	4	2		30	3		A	general	2	1	3	1
1583	2017	FM	1	17.5	40	15	2	1	3	30	3	4	3	3	1	98	4	12	8	2	3	3	6	4	4	2		30	1		A	general	2	1	3	2
1686	2017	FM	1	20	20	2	2	5	5	99	5	5	5	5	5	48	7		24	2	1.5	5	7	7	5	2		60	5		A	general	2	1	5	1
2657	2017	LM	1																	1											A	general				2
3870	2017	AN	1			10	2	5	5	100	4	2	5	3	2	90	7		2.5	2	2.5	1	5	5	5	2		30	2		A	general	2	1	4	1
1319	2017	AN	1			10	2	5	5	50	4	4	4	4	4	80	7	14	12	1	3	4	8	7	5	2		20	4		A	general	2	1	4	1
3297	2017	AN	1			0	2	4	4	100	3	4	4	4	3	80	7	7	0	2	1	2	5	5	4	1		30	4		A	general	2	1	3	1
1508	2017	AN	1			5	2	2	3	30	3	2	3	3	2	100	7	14	0	1	2	3	5.5	6	3	1	2	15	4		A	general	2	3	3	2
67	2017	RO	1			10	2	4	4	100	4	4	4	4	3	50	5	2	10	1	0	4	6	8	4	1	2	90	3		A	general	2	1	4	1
3696	2017	FM	1	10	10	10	2	4	4	70	4	5	4	5	5	60	5	6	12	2	1	4	6	6	4	1	2	60	5		A	general	2	1	4	1
1522	2017	PA	1			10	2	1	4	50	3	3	3	2	4	80	5		6	2	3	1	5	4	3	1	2	30	3		A	general	2	3	3	1
3797	2017	FM	1	18	80	20	2	3	3	20	1	3	2	4	4	88	4		10	2	2.5	1	6	3	3	1	2	20	2		A	general	2	3	1	2
3894	2017	LM	1			10	2	2	4	0	4	4	4	4	3	45	7	10	14	1	0	4	8	8	5	1	2	100	3		A	general	2	1	4	2
2020	2017	FM	1	20	80	20	2	2	2	30	2	2	4	4	4	80	3	10	0	2	3	1	6	4	4	1	2	10	2		A	general	2	1	2	2
2374	2017	AN	1			60	1	4	4	40	2	3	4	3	2	100	7	21	0	1	3	2	5	5	4	2		25	2		A	general	1	1	2	2
2767	2017	OE	1			15	2	4	4	100	4	4	4	4	4	70	5	10	24	1	0	4	6	5	4	1	2	50	4		A	general	2	1	4	1
968	2017	FM	1	10	60	10	2	1	2	30	3	3	3	4	2	85	5	14	3	1	2	2	7	0	1	1	2	20	1		A	general	2	2	3	2
3620	2017	DR	1																	2											A	general				2
3081	2017	RO	1			10	2									92	7		7	1	3		6	0				30			A	general	2			2
1445	2017	AN	1			5	1	4	4	70	3	3	3	4	3	100	5	10	0	2	2	3	6	3	3	2		30	3		A	general	1	3	3	1
3435	2017	FM	1	15	60	30	2	1	2	50	3	3	4	5	3	88	4		0	2	3	2	5	4	2	1	2	60	1		A	general	2	2	3	1
2391	2017	ED	1																	1											A	general				2
1856	2017	DR	1			0	2	4	3	90	4	3	3	4	3	88	7	14	12	2	2	4	6	1	4	1	2	4	4		A	general	2	1	4	1
2781	2017	ED	1		20	5	2	3	3	70	1	3	3	3	3	72	4	13	25	1	4	3	6	12		1	2	30	1		A	general	2		1	1
235	2017	LM	1			30	2	4	5	90	4	4	4	4	2	52	5	7	12	1	0	4	7	7	5	1	2	30	5		A	general	2	1	4	1
897	2017	PA	1																	2											A	general				2
1193	2017	DR	1			15	2	4	3	70	5	4	5	4	2	78	7		0	2	1.5	4	6	8	3	1		120	4		A	general	2	3	5	1
2401	2017	FM	1																	2											A	general				2
1365	2017	FM	1	30	60	5	1	4	4	70	3	3	3	1	1	85	3	14	6	2	3	2	4	0	2	1	2	15	2		A	general	1	2	3	1
2744	2017	FM	1																	1											A	general				2
1963	2017	LM	1			10	2	4	3	70	4	4	4	4	5	13	5		6	2	1	4	6	4	4	1	2	60	4		A	general	2	1	4	1
33	2017	FM	1																	2											A	general				2
531	2017	RM	1	8.5	25	2	2	3	3	98	3	3	3	4	3	84	5	7	0	1	1	3	6	5	3	1	2	20	3		A	general	2	3	3	1
3581	2017	RM	1	37.5	65	10	2	2	4	70	3	2	4	2	2	88	3.5	10	10	1	2.5	1	4	1	4	1	1	20	4		A	general	2	1	3	1
3023	2017	ED	1			10	2	2	3	80	3	4	4	5	3	80	1	7	8	2	3	3	8	5	4	1	2	15	3		A	general	2	1	3	1
2732	2017	AN	1			10	2	3	3	80	2	2	5	4	1	103	7	10	6	1	2.3	1	6	5	4	1	2	30	4		A	general	2	1	2	1
2453	2017	FM	1	3	3	20	2	2	3	60	3	4	3	4	3	80	4	14	3	1	1	3	6	6	3	2		50	3		A	general	2	3	3	1
1980	2017	LM	1			0	2	5	5	100	5	5	5	5	5	50	7		12	1	0.1	5	9	1	5	1	2	90	5		A	general	2	1	5	1
1392	2017	DR	1			10	2	4	4	80	4	4	4	4	4	80	3	5	4	2	2	3	6	6	3	1		30	4		A	general	2	3	4	1
1390	2017	AN	1			1	2	4	4	100	4	4	4	5	2	80	7	14	12	2	3	5	5	6	4	1	2	20	2		A	general	2	1	4	1
343	2017	FM	1	10	30	10	1	4	4	10	3	3	3	3	2	108	7	10	12	2	3	1	7	4	4	1	2	60	1		A	general	1	1	3	2
2878	2017	ED	1			30	2	2	2	40	2	2	2	3	2	72	3	14	10	1	4	2	7	4	2	2		10	2		A	general	2	2	2	2
3177	2017	DR	1																	1											A	general				2
3041	2017	LM	1			20	2	3	2	80	4	3	4	4	2	52	7	14	40	1	1	4	7	1	4	1	1	90	4		A	general	2	1	4	1
2683	2017	RM	1	25	25	5	1	3	3	100	3	3	3	3	3	90	7	10	10	1	3	3	6	0	3	1	2	50	3		A	general	1	3	3	1
3282	2017	RM	1	5	40	30	2	2	3	20	2	2	3	3	3	88	6	10	0	1	2	3	6	3	3	1	2	30	3		A	general	2	3	2	2
2279	2017	FM	1	10	20	25	1	2	3	10	3	2	2	3	3	94			8	2	3	1	4	1	3	1	2		2		A	general	1	3	3	2
3105	2017	FM	1																	2											A	general				2
3674	2017	AN	1			5	1	3	3	15	3	3	3	3	2	98	6	10	0	2	3	2	5	4	3	1	2	20	2		A	general	1	3	3	2
99	2017	ED	1	2	2	0	2	5	3	85	4	4	5	4	4	72	7	14	12	1	3	3	8	5	5	1	2	30	4		A	general	2	1	4	1
1197	2017	AN	1			10	2	3	3	80	3	3	3	3	2	98	7	10	0	1	2.5	2	4.5	4	3	1	2	20	3		A	general	2	3	3	1
73	2017	FM	1	15	50	5	2	3	2	30	3	4	3	5	4	84	5	14	12	1	2	4	6	8	2	1	2	20	3		A	general	2	2	3	2
2351	2017	AN	1			30	1	4	3		5	3	5	4	2	84	7	10	0	1	3	1	5	4	4			20	3		A	general	1	1	5	2
305	2017	AN	1			20	1	2	2	50	2	2	3	4	2	100	6	10	4	2	2.5	3	6	4	3	1	2	40	3		A	general	1	3	2	1
3104	2017	AN	1																	2											A	general				2
3420	2017	ED	1			20	2	2	3	50	3	2	4	3	2	80	6	10	8	2	4	2	6	4	3	2		10	3		A	general	2	3	3	1
3794	2017	LM	1			50	2									45	5		14	2	1		6	6				60			A	general	2			2
3822	2017	ED	1			0	2	5	5	100	5	5	5	5	4	60	6		24	1	2.5	5	8	15	5	2		20	5		B	general	2	1	5	1
253	2017	AN	1			5	2									100	7	6	3	1	2.5		6	6				30			B	general	2			2
450	2017	AN	1																	1											B	general				2
1774	2017	DR	1																	1											B	general				2
1796	2017	OE	1			10	2	3	3	100	4	4	3	5	2	60	7	10	12	1	0	4	7	4	3	1	1	60	4		B	general	2	3	4	1
850	2017	ED	1		10	1	2	5	3	90	5	5	5	5	5	60	7		24	1	2	5	8	15	3	2		10	5		B	general	2	3	5	1
2209	2017	AN	1			5	2	4	4	80	4	3	4	3	3	80	5	14	0	1	3	3	6	4	4	1	2	30	3		B	general	2	1	4	1
3309	2017	FM	1	16.5	16.5	10	2	4	4	100	4	3	4	4	3	80	5		0	2	2.5	3	6	6	3	1	2	30	2		B	general	2	3	4	1
2577	2017	OE	1			0	2	4	5	100	5	4	4	5	5	45	7	10	12	2	0	5	7	8	5	1	2	60	3		B	general	2	1	5	1
3305	2017	ED	1			0	2	4	3	75	4	4	4	4	2	68	7	5	12	1	3	4	8	10	3	1	2	20	3		B	general	2	3	4	1
2907	2017	ED	1		30	5	2	4	2	30	2	2	4	4	2	84	5	7	24	1	3	2	8	15	3	2		25	3		B	general	2	3	2	2
3658	2017	RM	1	15	35	60	1	4	3	90	3	2	3	2	1	120	2	10	5	1	2.5	1	5	0	3	2		30	1		B	general	1	3	3	1
1794	2017	ED	1																	1											B	general				2
736	2017	RM	1	18	33	30	2	3	3	80	3	2	3	2	2	108	1.5		0	1	3	2	4	4	3	2		30	2		B	general	2	3	3	1
808	2017	FM	1	10	30	30	2	3	4	50	3	3	4	4	3	50	7		12	1	2	3	6	8	4	1	2	60	3		B	general	2	1	3	1
2222	2017	OE	1			40	2	2	3	70	2	4	3	4	4	55	5	5	0	1	0	4	5	8	4	1	1	40	3		B	general	2	1	2	1
694	2017	AN	1			10	2	3	4	40	4	3	4	4	2	80	7	7	3	2	4	3	4	2	4	1	1	30	2		B	general	2	1	4	2
596	2017	RM	1	22	30	10	2	3	4	50	3	3	3	3	3	88	7	7	12	1	2	4	6	4	4	1	2	40	4		B	general	2	1	3	1
3178	2017	AN	1			0	2	4	4	80	3	3	3	4	3	70	7	14	13	2	2	3	7	4	4	2		30	3		B	general	2	1	3	1
1278	2017	ED	1			5	2	2	2	50	2	2	3	4	2	48	4	10	24	1	2	4	8	7	2	1	2	15	3		B	general	2	2	2	1
2299	2017	LM	1			20	2	1	5	0	3	5	5	5	5	42	7	9	24	1	0	5	5	8	5	2		40	5		B	general	2	1	3	2
866	2017	DR	1			5	2	4	3	80	3	3	3	4	2	83	7	10	0	1	3	3	6	4	3	1	2	60	3		B	general	2	3	3	1
2976	2017	FM	1	15	150	30	1	2	2	5	1	1	4	3	1	95	5		10	2	2.5	1	5	1	3	2		15	3		B	general	1	3	1	2
1352	2017	RM	1			1	1									144	4	10	0	1	6		4	2				30			B	general	1			2
725	2017	ED	1		20	0	2	4	2	30	2	3	4	3	2	90	3	10	18	1	3.5	1	8	15	3	1	2	20	2		B	general	2	3	2	2
3744	2017	FM	1																	2											B	general				2
2432	2017	AN	1			2	2	4	3	80	2	3	3	4	2	80	7	10	2	1	3	4	8	16	3	1	1	30	3		B	general	2	3	2	1
3474	2017	DR	1			1	2	3	5	50	4	4	3	4	3	55	7	14	12	2	0	4	5	0	5	1	1	60	3		B	general	2	1	4	1
3450	2017	RM	1	15	20	20	2	4	4	50	4	4	4	4	4	80	4	14	1	1	1	4	6	4	4	2		30	4		B	general	2	1	4	1
3	2017	FM	1	15	70	10	1	1	3	20	2	2	3	2	1	130	5	14	5	1	1	1	5	0	1	1	1	30	1		B	general	1	2	2	2
2694	2017	FM	1	10	10	0	2	5	5	100	5	5	5	5	5	80	7		0	1	1	5	6	4	5	2		60	5		B	general	2	1	5	1
2048	2017	OE	1			10	2	4	4	80	4	4	3	4	3	40	7	14	0	1	0	4	6.5	8	5	1	2	90	4		B	general	2	1	4	1
2913	2017	OE	1			30	2	3	3	80	3	2	3	3	2	65	5			2	0	3	6	8	3	1	2	60	4		B	general	2	3	3	1
66	2017	FM	1	20	170	80	1	2	3	70	2	1	2	2	1	100	6		0	1	3	2	5	3	2	1	2	30	1		C	general	1	2	2	1
1509	2017	FM	1	20	180	30	1	1	1	60	1	1	1	1	1	124	5	14	0	2	3.5	1	5	2	1	1	2	20	1		C	general	1	2	1	1
2147	2017	FM	1			1	1									1	1		1	2	1		1	1				1			C	general	1			2
3562	2017	FM	1																	2											C	general				2
3563	2017	FM	1	7	25	10	2	4	5	70	5	5	5	5	2	80	7	10	12	2	2.5	4	6	6	4	1	2	30	2		C	general	2	1	5	1
3607	2017	FM	1																	2											C	general				2
2307	2017	DR	1			10	2	4	2	100	4	3	4	2	1	90	5		0	2	7	1	5.5	2	4	1	2	30	1		C	general	2	1	4	1
13	2017	FM	1	30	50	1	2	4	4	95	4	4	4	4	4	80	7	13	12	2	2	3	6	5	4	2		50	4		C	general	2	1	4	1
785	2017	RM	1																	2											C	general				2
3662	2017	PM	1			20	2	5	3	80	4	2	1	3	2	70	7	8	8	2	5	3	4	8	5	2		60	1		C	general	2	1	4	1
433	2017	FM	1	10		20	2	4	3	70	3	3	4	4	3	70	5	14	0	2	0.5	3	6	6	3	2		60	4		C	general	2	3	3	1
2623	2017	RM	1																	1											C	general				2
3901	2017	FM	1	20	60	10	2	4	4	60	4	4	4	4	4	80	7		12	1	3	4	5	4	4	2		60	4		C	general	2	1	4	1
1459	2017	FM	1		300	20	2	3	3	50	4	4	4	4	2	90	7		0	1	2	4	7	2	4	1	2	30	2		C	general	2	1	4	1
3347	2017	FM	1	5	40	10	2	3	4		4	4	2	4	2	72	7	5	0	1	2	4	7	5	4	1	2	60	2		C	general	2	1	4	2
1604	2017	FM	1	30	60	0	2	4	3	80	4	5	4	4	4	95	7		16.5	2	3	5	7	4	2	1	2	60	4		C	general	2	2	4	1
2989	2017	FM	1	10	25	5	2	4	4	80	4	4	4	5	4	76	7	14	2	1	1	4	6.5	6	4	1	2	60	4		C	general	2	1	4	1
1928	2017	FM	1	10	10	10	2	2	2	80	2	2	2	3	2	60	7	14	12	2	1	3	6	4	2	1	2	60	3		C	general	2	2	2	1
2110	2017	FM	1	20	100	20	1	2	4	60	1	1	3	1	1	100	3	10	0	2	3	1	5	3	3	1	2	30	2		C	general	1	3	1	1
1457	2017	ED	1			5	2	3	3	70	4	3	3	4	4	60	7	14	12	1	3	4	7	10	4	1	2	25	4		C	general	2	1	4	1
2247	2017	DR	1																	1											C	general				2
1045	2017	AN	1			5	1	4	3	60	3	3	3	4	3	70	7	10	0	1	3	4	6	6	3	1	2	30	3		C	general	1	3	3	1
1603	2017	FM	1	30	60	30	2	2	2	10	1	3	3	3	2	88	5	10	0	1		2	5	4	3	1	2	15	2		C	general	2	3	1	2
2331	2017	FM	1	12		0	2	5	5	80	5	5	4	5	5	40	7	3	12	1	1	5	8	8	5	2		60	5		C	general	2	1	5	1
1244	2017	RO	1			10	2	1	1	10	2	1	4	5	3	50	5	5		2	0	5	8	1	1	1	2	60	1		C	general	2	2	2	2
783	2017	FM	1																	1											C	general				2
2929	2017	PM	1			70	2	1	1	0	2	2	2	2	3	52	5	4	15	1	0	2	6	14	3	2		60	2		C	general	2	3	2	2
3158	2017	PM	1																	2											C	general				2
3645	2017	FM	1	10	10	0	2	4	5	100	4	5	4	4	4	80	6	10	8	1	0	5	8	4	4	1	2	60	4		C	general	2	1	4	1
174	2017	RM	1	55	55	20	1	1	3	60	2	3	2	4	2	120	5	10	0	2	4	1	6	1	2	1	2	40	2		C	general	1	2	2	1
1482	2017	FM	1																	1											C	general				2
628	2017	FM	1	10	10	30	2	3	3	30	3	3	3	3	3	88	7	14	12	1	3	3	6	1	3	1	2	60	3		C	general	2	3	3	2
3096	2017	RM	1	50		20	2	5	3	50	3	3	4	3	2	105	2		0	2	2	3	4	6	4	2		20	2		C	general	2	1	3	1
3798	2017	FM	1																	1											C	general				2
2414	2017	FM	1	15	70	0	2	2	3	100	2	2	3	3	1	94	7		0	1	2	3	7	4	3	1	2	60	3		C	general	2	3	2	1
1090	2017	AN	1			1	2	4	4	70	3	2	4	3	2	75	7	13	20	1		3	6	4	4	1	1	30	4		C	general	2	1	3	1
683	2017	FM	1																	2											C	general				2
679	2017	FM	1																	1											C	general				2
3848	2017	AN	1																	1											C	general				2
365	2017	FM	1	5	20	10	2	2	3	30	3	3	3	3	3	96	7	10	0	1	3	3	6	2	3	1	2	30	3		C	general	2	3	3	2
1309	2017	RO	1																	2											C	general				2
2891	2017	FM	1																	2											C	general				2
2486	2017	PD	1																	2											A	medical				2
2925	2017	NU	1	18	60	20	1	4	4	50	4	2	4	3	3	128	1	14	0	1	4	1	5	0	4	1	2	10	4		A	medical	1	1	4	1
3860	2017	NU	1	25	40	20	1	1	1	50	1	1	3	1	1	110	2	5	4	2	5	1	4	4	1	2		10	1		A	medical	1	2	1	1
1874	2017	PY	1	8	45	30	1	3	4	100	5	5	5	5	4	120	7	10	10	2	3	3	6	2	5	2		30	3		A	medical	1	1	5	1
638	2017	DM	1	3	3	10	2	5	4	100	5	3	4	4	4	53	7	5	4	1	2	3	6	8	4	1	2	30	2		A	medical	2	1	5	1
463	2017	PD	1	10	40	10	2	4	4	80	4	4	4	4	4	80	5	14	12	1	3	4	5	4	4	1	2	60	4		A	medical	2	1	4	1
1168	2017	DM	1	5	5	60	2	4	5	80	3	1	4	1	1	80	7	14	24	1	3.5	1	6	4	5	1	2	60	1		A	medical	2	1	3	1
1694	2017	PY	1	6	40	10	1	4	4	90	5	5	5	5	4	60	7	10	0	2	1	4	6	3	4	2		45	4		A	medical	1	1	5	1
907	2017	DM	1	4.5	4.5	30	2	2	3	20	3	2	3	4	3	60	7	10	0.75	2	3.5	3	6	4	3	2		30	2		A	medical	2	3	3	2
1993	2017	PD	1	15	75	30	2	4	4	60	3	3	3	3	3	90	4	10	5	2	2	2	4	3	4	1	1	20	1		A	medical	2	1	3	1
2446	2017	PD	1																	2											A	medical				2
3748	2017	PY	1	9	40	5	2	3	4	90	4	4	4	5	2	88	5	7	0	1	2	4	6	4	4	2		60	4		A	medical	2	1	4	1
909	2017	DM	1	4	4	30	2	3	2	0	4	4	4	4	4	88	7	7	0	1	3	2	6	0	4	2		30	4		A	medical	2	1	4	2
1067	2017	PY	1	3	20	50	2	5	5	70	5	4	4	3	2	80	7	14	12	1	3	3	6	5	5	2		60	4		A	medical	2	1	5	1
2847	2017	DM	1																	1											A	medical				2
718	2017	DM	1	2	2	0	2	3	3	80	4	4	4	4	4	80	7	14	36	1	2	4	7	1	3	2		90	4		A	medical	2	3	4	1
2699	2017	DM	1			30	2	3	3	80	4	4	4	4	3	80	5	14	12	2	2.5	3	6	4	3	1	2	40	3		A	medical	2	3	4	1
2249	2017	PD	1	10	20	10	2	5	3	70	4	4	4	4	5	80	5	12	13	2	3	2	5	5	4	2		30	5		A	medical	2	1	4	1
3690	2017	PD	1																	2											A	medical				2
602	2017	DM	1	1	1	80	1	2	3	30	1	1	1	1	1	100	7	14	10	1	7	2	6	1	3	1	2	30	1		A	medical	1	3	1	2
3338	2017	PY	1	10	40	10	2	4	4	80	5	4	4	4	4	88	7	6	0	1	3	4	6	2	4	2		1	4		A	medical	2	1	5	1
3442	2017	PY	1	6	20	20	2	5	4	90	5	4	4	3	3	90	7	14	12	1	3	4	6	2	5	2		60	4		A	medical	2	1	5	1
3619	2017	PD	1	15	50	0	2	3	3	50	3	3	4	4	3	90	3	5	0	2	3	2	4	0	3	1	2	30	2		A	medical	2	3	3	1
3393	2017	PD	1	7	10	0	2	4	4	70	4	4	4	5	4	80	7	12	0	2	2	4	6	4	4	1	2	60	4		A	medical	2	1	4	1
1228	2017	PY	1	7	30	10	2	5	5	50	4	4	4	4	4	80	5	14	13	1	3	4	5	4	5	2		30	4		A	medical	2	1	4	1
2787	2017	PY	1	5	18	30	2	4	3	100	4	3	3	4	2	88	7		1	1	1	3	6	4	4	2		60	2		A	medical	2	1	4	1
1672	2017	PY	1	8	40	10	2	1	3	80	4	4	3	4	1	80	7	5	2	1	1	4	7	3	4	2		60	3		A	medical	2	1	4	1
2941	2017	PD	1	7.5	22.5	5	2	5	5	95	4	4	4	4	3	88	7	14		2	2.5	3	6	2	5	2		60	4		A	medical	2	1	4	1
3746	2017	PY	1	7.5	30	5	2	4	4	100	4	4	4	4	4	80	5	10	0	1	2	4	7	4	4	1	2	30	4		A	medical	2	1	4	1
1226	2017	PY	1	6	30	10	1	3	4	80	4	3	4	4	2	75	5	11	0	1	3	4	6	3	4	1	2	30	3		A	medical	1	1	4	1
3261	2017	PY	1	7	30	10	2	4	4	50	4	4	4	4	4	91	7	10	0	2	3	3	4.5	4	4	2		40	4		A	medical	2	1	4	1
2813	2017	PY	1	9	24	15	2	5	4	20	4	3	5	4	3	80	5	14	12	1	2	3	5	4	4	2		60	3		A	medical	2	1	4	2
249	2017	PY	1			20	2									95	6	5	14	2	3		5	2				60			A	medical	2			2
1651	2017	PD	1	15	45	0	2	3	4	80	4	4	4	3	3	85	4		10	2	3	1	6	0	3	1	2	30	2		A	medical	2	3	4	1
2590	2017	PD	1	12		5	2	5	4	80	4	5	5	4	3	87	7	14	12	1	3	3	6	4	4	2		60	3		A	medical	2	1	4	1
3761	2017	DM	1	5	8	95	1	3	3		3	3	3	3	3	80	6	14	0	2	3.5	3	6	2	3	1	2	10	3		A	medical	1	3	3	2
3576	2017	NU	1	20	60	10	1	4	4	90	3	2	3	1	1	120	5	5	0	2	3	1	4	0	3	1	2	20	2		A	medical	1	3	3	1
3865	2017	NU	1																	2											A	medical				2
3697	2017	PY	1	10	20	20	2	4	4	50	4	4	4	4	4	60	7	7	1	1	2	4	5	3	4	2		60	4		A	medical	2	1	4	1
3453	2017	PY	1																	1											A	medical				2
1879	2017	PD	1	10	30	5	2	4	4	90	4	4	3	5	2	99	7	10	13	2	3	3	7	0	4	1	2	60	4		A	medical	2	1	4	1
990	2017	PY	1	4	10	50	2	3	4	80	3	3	4	3	1	120	7	14	0.17	2	3	4	6	4	3	2		40	2		A	medical	2	3	3	1
984	2017	PD	1	15	60	30	1	2	2	15	4	3	4	3	3	100	5	14	0	1	3	1	4.5	0	3	2		30	2		A	medical	1	3	4	2
195	2017	DM	1	2	2	30	2	5	4	50	4	3	5	4	4	88	7	14	8	1	2.5	3	6	4	4	2		20	4		A	medical	2	1	4	1
2232	2017	PD	1	15	45	0	1	3	3	80	2	3	4	4	3	90	7	5	3	1	3	3	7	0	2	1	2	30	3		A	medical	1	2	2	1
3610	2017	PY	1	5	30	5	2	3	4	50	4	4	4	4	4	78	6	15	0	1	2	4	5	5	4	1	2	45	4		A	medical	2	1	4	1
3834	2017	PY	1	8	30	20	2	4	4	80	3	3	4	3	3	80	5	14	0	1	1	3	6	4	3	2		40	3		A	medical	2	3	3	1
1078	2017	PY	1			50	1	3	3		3	2	3	3	1	80	6	14	0	2	3	2	6	4	3			60	3		A	medical	1	3	3	2
2116	2017	DM	1	2		40	2	4	4	50	4	4	4	4	4	70	4	10	12	1	0	4	7	4	4	1	2	20	5		A	medical	2	1	4	1
2729	2017	PD	1	15	50	10	1	3	4	80	2	2	4	4	5	100	4		0	2	1	2	5.5	4	4	1	2	30	4		A	medical	1	1	2	1
2011	2017	PD	1	15	50	1	2	4	4	50	3	4	4	4	4	90	7	10	0	1	2	3	6	4	4	2		30	4		A	medical	2	1	3	1
672	2017	NU	1	15	15	0	1	4	4	100	4	3	4	4	3	90	7	10	0	2	3	3	5	0	4	1	2	30	3		A	medical	1	1	4	1
3677	2017	PD	1	7.5	20	10	1	3	3	80	4	2	4	2	2	100	3	10	0	2	2.5	1	5.5	4	3	1	2	20	3		A	medical	1	3	4	1
927	2017	PD	1	13	13	20	2	3	2	70	2	2	3	2	2	120	4	12	12	1	4	2	5	8	3	1		30	3		A	medical	2	3	2	1
3012	2017	NU	1																	1											A	medical				2
3683	2017	DM	1	4	4	50	2	4	4	80	4	4	4	4	4	80	7	10	8	1	3	4	6	4	4	2		1	4		A	medical	2	1	4	1
1853	2017	PD	1																	2											A	medical				2
2160	2017	PD	1	8	20	30	1	4	3	70	4	4	5	3	3	88	6	5	10	1	3	1	4	3	3	2		30	2		A	medical	1	3	4	1
75	2017	PY	1	4	20	5	2	5	5	70	3	4	4	4	4	78	7	10	0	1	2	4	7	5	4	1	2	90	4		A	medical	2	1	3	1
1141	2017	PD	1																	2											A	medical				2
2429	2017	PY	1	5	10	20	2	1	2	10	2	3	2	2	2	108	0	14	12	1	3	2	6	4	1	2		30	3		A	medical	2	2	2	2
2826	2017	PD	1																	1											A	medical				2
1273	2017	PD	1	10	30	20	1	4	4	5	1	3	4	3	1	121	2		10	2	1	1	6	0	5	2		15	2		A	medical	1	1	1	2
1015	2017	PY	1	5	15	30	2	3	4	80	4	4	4	3	2	88	7	14	14	2	3	2	5	4	4	1	2	60	2		A	medical	2	1	4	1
916	2017	NU	1																	2											A	medical				2
1999	2017	DM	1	3	3	20	2	3	4	50	4	4	4	4	4	84	7	10	10	2	2	4	7	4	4	2		30	4		A	medical	2	1	4	1
2520	2017	PY	1			0	2									75	5	14	1	1	2		5	6				30			A	medical	2			2
2883	2017	PY	1	9	35	30	2	5	5	90	5	4	5	3	3	80	7	21	1.5	1	3	3	6	4	5	1	2	90	3		A	medical	2	1	5	1
2143	2017	PD	1	10	30	10	2	4	3	80	4	4	4	4	2	80	5		11	1	2	4	6	4	4	2		60	4		A	medical	2	1	4	1
2471	2017	NU	1	15	40	5	2	4	4	10	4	4	4	2	1	108	7		12	2	3	2	5	4	4	2		60	2		A	medical	2	1	4	2
987	2017	PY	1																	2											A	medical				2
544	2017	PY	1	5	15	50	2	3	4	95	3	3	3	3	2	110	7	10	0	1	3	3	7	2	4	2		60	3		A	medical	2	1	3	1
1225	2017	PY	1	6	6	30	1	4	4	90	4	4	4	5	3	75	7	14	0	2	4	4	6	3	4	2		60	3		A	medical	1	1	4	1
1935	2017	PD	1																	2											A	medical				2
35	2017	PD	1			30	1									108	4	10	0	2	4		6	4				30			B	medical	1			2
3088	2017	PY	1																	2											B	medical				2
1438	2017	PD	1	7	15	10	2	5	4	90	4	4	3	5	4	88	7	10	12	1	3.5	4	7	4	4	1	2	60	4		B	medical	2	1	4	1
615	2017	NU	1	20	20	5	2	3	3	30	3	3	3	4	3	100	5	14	12	1	3.5	3	5	4	3	1	2	45	2		B	medical	2	3	3	2
751	2017	PY	1	7	24	20	2	5	5	100	5	5	5	4	4	80	6	14	0	1	2	2	8	3	5	2		55	5		B	medical	2	1	5	1
46	2017	PD	1	15	35	1	1	5	4	30	4	4	4	4	4	96	6	12	0	1	2.5	4	5	3	5	1	2	30	4		B	medical	1	1	4	2
1284	2017	PD	1			10	1	2	3	60	5	1	2	2	5	88	7		0	1	2	1	3	4	1	2		20	1		B	medical	1	2	5	1
854	2017	PD	1																	1											B	medical				2
519	2017	PD	1																	2											B	medical				2
1768	2017	PD	1	10	20	50	2	4	3	80	3	1	2	4	1	88	7	5	0	2	3	4	6	4	3	1	2	45	3		B	medical	2	3	3	1
3796	2017	PY	1	5	20	30	2	4	4	20	4	4	4	4	2	103	7	14	0	2	2	3	7	4	4	1	2	60	2		B	medical	2	1	4	2
2952	2017	NU	1	18	36	0	2	4	5	98	4	4	5	5	5	80	7	14	24	1	3	4	5	4	4	1	2	90	5		B	medical	2	1	4	1
497	2017	DM	1	4	4	30	2	3	3	70	4	3	5	3	1	90	7	7	1	2	3	2	5	1	3	2		30	2		B	medical	2	3	4	1
3852	2017	PY	1	6	22	5	2	4	5	100	5	3	4	4	1	106	7	10	12	2	3	3	5	4	5	2		20	4		B	medical	2	1	5	1
676	2017	NU	1	20	23	10	2	2	5	80	4	3	4	3	2	90	5	14	18	1	1	2	6	4	3	1	1	50	4		C	medical	2	3	4	1
2095	2017	PY	1																	2											C	medical				2
3111	2017	NU	1																	2											C	medical				2
1826	2017	PY	1	6		30	2	4	3	89	4	3	3	2	2	93	7	6	0	2	3	2	6	1	4	2		30	3		C	medical	2	1	4	1
3540	2017	PY	1	5	5	0	2	5	5	100	5	5	5	5	5	80	7	14	12	1	2	5	6	8	4	2		60	5		C	medical	2	1	5	1
421	2017	PY	1	5	2	10	2	4	4	20	4	4	4	4	3	88	3		5	2	2	3	5	4	4	1	2	30	3		C	medical	2	1	4	2
1317	2017	PD	1	5	10	0	1	4	3	90	3	4	4	5	4	96	7	14	12	1	3	5	4	1	3	1	2	60	4		C	medical	1	3	3	1
281	2017	PY	1	13	130	20	2	2	1	50	1	2	3	2	1	80	7		15	2	2	4	6	6	3	2		40	3		C	medical	2	3	1	1
3786	2017	PY	1	10		5	2	3	4	80	1	2	4	4	1	86	5		0	1	2	3	7	6	4	2		90	3		C	medical	2	1	1	1
2536	2017	PY	1																	1											C	medical				2
1837	2017	PY	1	13		20	2	3	4	70	4	4	4	4	1	105	6		12	2	3	3	4	4	5	2		50	3		C	medical	2	1	4	1
2753	2017	PD	1	8	20	0	2	5	5	90	5	5	5	5	5	80	7	14	6	2	2	5	8	2	5	1	2	90	5		C	medical	2	1	5	1
3253	2017	PY	1	15	130	10	2	1	1	70	1	1	1	1	1	84	6	5	0	2	2	2	6	6	3	2		30	1		C	medical	2	3	1	1
2246	2017	PD	1																	2											C	medical				2
3417	2017	PD	1	15	30	10	2	2	3	50	3	3	3	2	3	95	5	10	8	2	1	1	6	4	2	1	2	15	3		C	medical	2	2	3	1
481	2017	OS	1	25	100	20	1	4	4	20	4	5	3	5	5	110	2	10	0	1	3	5	4	4	3	1	2	15	5		A	surgical	1	3	4	2
1463	2017	OS	1																	1											A	surgical				2
1470	2017	OS	1	24	20	40	1	1	2	20	2	1	1	2	1	130	2	14	12	1	4	2	4	4	1	1	1	15	2		A	surgical	1	2	2	2
1484	2017	EN	1	15	35	3	2	4	4	90	4	4	4	4	1	110	6		0	2	1	3	5	1	4	1	2	5	2		A	surgical	2	1	4	1
1581	2017	OG	1																	2											A	surgical				2
1588	2017	OS	1																	1											A	surgical				2
2497	2017	UR	1	10	60	15	2	4	4	90	4	4	5	4	3	100	5		12	1	1	2	5	0	4	1	2	15	4		A	surgical	2	1	4	1
2574	2017	OG	1																	2											A	surgical				2
2597	2017	OG	1																	1											A	surgical				2
2810	2017	EN	1			70	1	2	2	90	2	2	2	2	2	100	5	5	12	1	3	2	6	14	2	2		15	2		A	surgical	1	2	2	1
2852	2017	OS	1																	1											A	surgical				2
2856	2017	OS	1	30		5	1	5	4	90	5	3	5	2	1	150	7	10	0	1	2	3	4	0	4	1	2	30	1		A	surgical	1	1	5	1
3310	2017	OG	1			0	2	3	3		5	5	4	5	2	90	7	10	0	2	3	3	6	6	5			20	3		A	surgical	2	1	5	2
3439	2017	OS	1																	1											A	surgical				2
508	2017	EN	1																	1											A	surgical				2
3657	2017	EN	1			30	1									120	5		0	1	2		6	0				20			A	surgical	1			2
1175	2017	OG	1	10	25	0	2	2	2	90	4	3	4	4	1	100	3	5	11	2	2	2	4.5	5	4	1	2	30	2		A	surgical	2	1	4	1
2483	2017	EN	1	7	30	20	2	3	4	90	5	5	4	4	3	88	6	14	1	1	2	4	6	4	4	2		60	4		A	surgical	2	1	5	1
1831	2017	PS	1	20	40	40	1	4	2	30	1	2	4	2	3	120	4	10	8	1	3	1	4	0	2	1	2	15	3		A	surgical	1	2	1	2
2738	2017	OS	1																	1											A	surgical				2
2693	2017	OP	1	5	5	0	1	5	5	100	5	4	5	3	1	110	3	10	0	1	2	2	4	4	5	2		15	4		A	surgical	1	1	5	1
3345	2017	PS	1			30	1									120	4		0	1	2		4	0				15			A	surgical	1			2
1844	2017	NS	1	25	40	0	1	4	4	90	4	3	2	4	2	144	4	7	12	1	5	1	4	4	4	1	2	10	3		A	surgical	1	1	4	1
2875	2017	OS	1	25		20	2	4	5	50	4	5	3	5	5	88	5	14	5	1	2	1	4	4	4	1	2	30	3		A	surgical	2	1	4	1
2886	2017	OG	1	20	40	10	2	4	2	90	4	2	2	4	4	84	7		2	2	3	2	4	16	2	1	2	40	2		A	surgical	2	2	4	1
2777	2017	OP	1																	1											A	surgical				2
1630	2017	CS	1	20	35	10	1	1	1	80	3	1	5	3	1	132	2	7	0	1	4	1	5	0	3	1	2	30	1		A	surgical	1	3	3	1
2884	2017	PS	1	30	30	0	1	1	2	5	4	1	5	1	1	160	2.5	15	0	1	6	1	3	0	3	1	2	10	1		A	surgical	1	3	4	2
791	2017	OP	1	10		20	2	4	4	100	5	5	5	3	4	80	4	10	12	2	2.5	2	6.5	4	4	2		30	2		A	surgical	2	1	5	1
3045	2017	OG	1																	1											A	surgical				2
2563	2017	OS	1			20	1	3	3		3	3	4	4	3	119	6	14	0	1	3	1	5	0	3			15	3		A	surgical	1	3	3	2
1819	2017	OG	1																	2											A	surgical				2
2040	2017	NS	1	40	80	95	2	3	2	90	4	3	5	3	2	80	5	5	20	1	3	3	8	10	4	2		30	4		A	surgical	2	1	4	1
2378	2017	UR	1	10		5	2	4	2	90	4	2	5	3	2	120	5		0	1	3	2	5	4	2	1	2	30	4		A	surgical	2	2	4	1
3732	2017	EN	1																	1											A	surgical				2
1316	2017	UR	1			10	2	3	4		3	3	3	4	4	88	7	14	0	1	2	3	5	4	4			15	3		A	surgical	2	1	3	2
3396	2017	OP	1	4		10	2	4	4	10	3	3	3	4	2	83	7		0.52	1	2	3	6	4	4	2		20	2		A	surgical	2	1	3	2
1584	2017	EN	1																	1											A	surgical				2
414	2017	NS	1	36	110	5	1	3	2	80	2	2	3	1	2	148	3	5	0	2	3	1	2	1	2	2		20	2		A	surgical	1	2	2	1
2444	2017	OG	1																	2											A	surgical				2
2645	2017	OG	1	23	50	5	2	2	2	80	3	1	3	2	2	120	3		0	2	3	1	5	4	3	2		20	2		A	surgical	2	3	3	1
3774	2017	NS	1	30	55	5	2	5	5	100	5	3	5	4	3	100	2	9	0	1	3	2	5	0	5	1	2	20	2		A	surgical	2	1	5	1
2190	2017	OP	1	5	5	20	1	1	3	30	3	2	2	2	2	114	5	14	0	1	2.5	2	4	4	3	1	2	20	2		A	surgical	1	3	3	2
2465	2017	PS	1			10	1									150	6	14	0	1	4		3	0				10			A	surgical	1			2
2853	2017	OS	1	40	40	30	1	3	2	30	1	2	3	2	2	140	2	10	0	1	7	1	3	0	4	1	2	15	2		A	surgical	1	1	1	2
1784	2017	OS	1	8		0	2	1	2	80	3	2	3	4	3	100	7	10	0	1	1	3	6	0	5	1	2	20	4		A	surgical	2	1	3	1
1413	2017	EN	1	10	40	80	1	2	3	30	3	2	4	2	2	148	4	5	0	1	6	1	3	4	4	1	1	10	2		A	surgical	1	1	3	2
3805	2017	OG	1	25	120	20	2	2	2	80	1	2	3	4	2	90	5	10	16	2	2.3	3	7	1	2	1	1	20	1		A	surgical	2	2	1	1
636	2017	PS	1	10	40	30	1	1	1	50	1	2	2	1	1	140	5	7	0	2	2.5	1	4	0	3	1	1	10	1		A	surgical	1	3	1	1
3293	2017	NS	1	16	20	20	1	3	3	33	3	1	2	3	1	110	6	7	0	1	2.5	1	5	0	3	1	1	20	1		A	surgical	1	3	3	2
432	2017	OP	1																	1											A	surgical				2
906	2017	NS	1	45	70	10	1	2	2	80	4	4	5	3	1	120	2		0	1	3	1	3	4	4	1	2	20	3		A	surgical	1	1	4	1
1872	2017	OP	1	10	20	20	1	3	3	70	3	3	3	4	3	100	0	10	0	2	3	2	5	4	2	1	1	15	2		A	surgical	1	2	3	1
540	2017	NS	1	50	50	0	1	4	4	90	4	3	4	3	3	110	4	14	0	1	3	2	4	3	4	1	2	10	3		A	surgical	1	1	4	1
2399	2017	EN	1	15	15	30	1	4	3	70	3	3	4	4	2	130	7	10	0	1	2	3	4	4	3	2		20	4		A	surgical	1	3	3	1
1765	2017	PS	1	10	10	20	1	2	2	50	4	2	3	4	3	125	7	5	0	1	4	1	4.5	0	2	2		40	3		A	surgical	1	2	4	1
920	2017	EN	1	6	10	20	2	4	5	70	5	5	5	5	5	74	7	14	1	1	2	5	5	3	5	1	2	50	5		A	surgical	2	1	5	1
128	2017	OP	1	5	14	15	1	2	2	30	3	3	3	4	3	100	4	5	0	1	1	2	5.5	3	3	1	2	20	3		A	surgical	1	3	3	2
2201	2017	OP	1																	1											A	surgical				2
945	2017	EN	1																	1											A	surgical				2
1545	2017	NS	1	30	90	0	1	1	2	50	2	2	1	2	3	156	1		0	1	3	1	5	0	1	1	1	10	4		A	surgical	1	2	2	1
2676	2017	PS	1	15	15	30	1	2	3	100	2	1	2	3	1	132	4	10	6	1	4	1	4	0	3	1	2	10	1		A	surgical	1	3	2	1
3264	2017	NS	1	50	70	20	1	3	3	30	3	2	3	1	1	145	3	12	6	1	4	1	3	0	3	1	2	30	2		A	surgical	1	3	3	2
278	2017	OP	1	4	7	10	2	4	4	40	4	4	4	5	5	100	4	14	8.5	1	3	1	6	0	5	1	2	35	3		A	surgical	2	1	4	2
285	2017	OS	1	30	30	15	1	2	1	50	1	2	3	1	1	150	1	10	0	1	4	1	3	2	1	1	2	30	1		A	surgical	1	2	1	1
1039	2017	OP	1	10	10	20	1	2	2	70	3	1	2	2	2	168	1	14	0	1	7	1	5	0.5	2	2		10	2		A	surgical	1	2	3	1
1348	2017	PS	1	10	20	10	1	2	3	100	4	2	4	3	2	120	2	10	0	1	3	1	3	0	4	1	1	30	1		A	surgical	1	1	4	1
267	2017	EN	1	8	15	50	2	2	3	10	2	2	3	2	1	110	6	14	0	1	2	1	4	0	3	1	2	40	1		A	surgical	2	3	2	2
3529	2017	OS	1	15	88	10	2	1	4	40	5	5	5	4	5	120	5		0	1	3	2	6	1	2	2		40	5		A	surgical	2	2	5	2
3060	2017	OS	1	12	80	15	1	4	5	50	4	4	5	4	5	105	5		0	1	2	3	5	1	3	2		30	5		A	surgical	1	3	4	1
2654	2017	PS	1	8	8	10	1	3	4	80	4	3	4	2	4	130	7	10	0	1	1	1	5	0	4	2		30	3		A	surgical	1	1	4	1
2944	2017	PS	1	10	10	15	1	3	4	100	4	3	3	2	3	128	7	10	0	1	5	1	4	0	4	2		30	2		A	surgical	1	1	4	1
2979	2017	OS	1	30	30	30	1	1	1	0	1	1	3	1	1	140	3		0	1	7	1	3	0	1	1	2	20	1		A	surgical	1	2	1	2
1809	2017	OP	1																	2											A	surgical				2
3564	2017	NS	1																	1											A	surgical				2
3194	2017	NS	1	60	80	40	1	1	1	70	1	1	1	1	1	130	0	14	0	1	4	1	4	4	1	1	2	0	1		A	surgical	1	2	1	1
915	2017	OG	1	10	30	10	1	4	3	30	2	3	3	2	3	100	5	11	12	2	3	2	5	2	4	1	2	30	3		A	surgical	1	1	2	2
3599	2017	NS	1	70	130	0	1	2	4	50	4	2	4	2	2	143	2		0	1	5	2	2	0	3	1	1	10	3		A	surgical	1	3	4	1
314	2017	NS	1																	1											A	surgical				2
3730	2017	PS	1																	1											A	surgical				2
2525	2017	OP	1	3	10	20	2	3	3	20	2	2	4	3	1	104	5	10	0	1	2	1	6	0	4	1	2	15	2		A	surgical	2	1	2	2
1452	2017	OS	1	30	80	30	1	4	3	80	4	3	5	2	4	120	2	10	0	1	3	1	3	4	4	1	2	40	2		A	surgical	1	1	4	1
2293	2017	OS	1			20	2									90	6	14	0	1	3		3	0				10			A	surgical	2			2
1678	2017	OG	1	20	20	30	2	3	3	90	4	3	4	4	2	82	5	11	5	2	3	3	5	4	1	1	2	30	3		A	surgical	2	2	4	1
3350	2017	PS	1			33	1	2	2	50	3	1	3	1	1	158	1		10	2	6	1	3	0	4	1	2	15	1		A	surgical	1	1	3	1
31	2017	PS	1	15	15	30	1	2	4	90	3	3	4	4	3	101	5	5	0	1	3.5	1	4	1	3	2		10	3		A	surgical	1	3	3	1
3231	2017	EN	1	25	25	5	1	1	3	50	3	1	4	1	1	100	3	10	18	1	2	1	4.5	2	2	2		15	1		A	surgical	1	2	3	1
3399	2017	OS	1			15	1									150	1	7	0	1	2.5		3	0				15			A	surgical	1			2
2789	2017	OS	1	15	15	5	2	4	4	80	4	4	4	4	4	80	7	14		1	2	4	6.5	14	4	1	2	60	4		A	surgical	2	1	4	1
2765	2017	PS	1																	1											A	surgical				2
1804	2017	NS	1	25	50	10	1	3	2	80	4	3	4	2	1	100	3	5	0	2	4	1	5	4	2	1	2	30	1		A	surgical	1	2	4	1
2758	2017	CS	1	30	30	10	1	1	1	80	2	2	4	4	3	120	7	7	10	1	4	1	4	4	1	1	2	30	2		A	surgical	1	2	2	1
2720	2017	NS	1																	1											A	surgical				2
2145	2017	PS	1																	1											A	surgical				2
1330	2017	OG	1																	2											A	surgical				2
667	2017	OG	1																	2											A	surgical				2
3606	2017	OS	1	25	70	10	1	5	4	70	4	4	4	4	3	130	7	10	7	1	3	3	6	0	4	1	2	15	3		A	surgical	1	1	4	1
376	2017	OS	1			30	1									120	5	5	0	1	2		5	3				15			A	surgical	1			2
665	2017	OS	1																	1											A	surgical				2
1114	2017	UR	1	30	80	10	1	2	2	100	2	2	3	2	2	88	5	14	0	1	2	1	6	0	4	1	2	20	4		A	surgical	1	1	2	1
3590	2017	OS	1																	1											B	surgical				2
3343	2017	OS	1	39	60	40	1	2	3	40	2	2	2	3	2	144	3	14	0	1	5	1	3	4	3	2		10	1		B	surgical	1	3	2	2
863	2017	OS	1	12	80	30	2	1	4	15	3	4	3	4	3	78	5	14	12	1	3	2	5	4	3	2		30	2		B	surgical	2	3	3	2
735	2017	PS	1	15	15	60	1	3	3	100	3	3	3	3	3	120	7	10	0	1	3	3	5	4	4	2		15	3		B	surgical	1	1	3	1
2138	2017	OS	1	20	80	50	1	1	2	10	2	2	2	1	1	144	2		4	1	5	1	3	1	1	1	1	10	1		B	surgical	1	2	2	2
2316	2017	PS	1	12	12	10	1	3	4	100	5	5	5	4	2	100	6	14	9	1	3	3	6	4	5	1	2	30	2		B	surgical	1	1	5	1
3857	2017	OG	1																	2											B	surgical				2
867	2017	OS	1	20	80	50	1	2	3	80	3	2	4	2	2	148	2	10	3	1	5	1	3	1	2	2		20	3		B	surgical	1	2	3	1
2167	2017	OP	1	2	2	40	2	3	3	100	4	3	4	3	1	80	7	10	0	1	3	4	5	2	3	1	2	30	3		B	surgical	2	3	4	1
3289	2017	OG	1																	2											B	surgical				2
1314	2017	NS	1																	1											B	surgical				2
557	2017	OG	1																	2											B	surgical				2
169	2017	OS	1																	1											B	surgical				2
430	2017	OS	1	15	80	50	1	3	3	50	5	2	4	1	1	120	5	14	8	1	4	3	5	0	4	1	2	10	1		B	surgical	1	1	5	1
1199	2017	OP	1	13	3	50	1	3	2	10	2	1	1	4	3	140	5	14	121	1	5	2	6	1	1	1	1	50	1		B	surgical	1	2	2	2
2549	2017	OG	1	35	35	10	1	2	4	90	3	4	4	4	4	88	4	8	0	1	2.5	4	8	4	3	1	2	60	4		B	surgical	1	3	3	1
2585	2017	OP	1	3	3	30	1	2	3	70	3	2	3	3	2	114	6	14	0	1	3.5	3	6	4	3	2		60	4		B	surgical	1	3	3	1
2130	2017	OS	1																	1											C	surgical				2
1143	2017	OS	1	40	40	0	1	3	4	80	4	3	4	3	1	144	4	14	24	1	6	1	5	0	3	1	1	30	2		C	surgical	1	3	4	1
489	2017	OP	1	1	3	50	1	1	1	50	2	1	2	2	1	96	4	14	0	1	2	1	6	2	2	2		20	1		C	surgical	1	2	2	1
2258	2017	EN	1	3	13	5	1	3	2	95	3	2	4	3	1	120	7	8	0	1	4	3	6	1	3	1	2	60	3		C	surgical	1	3	3	1
2144	2017	OG	1	20	20	10	2	4	3	70	4	4	4	4	3	90	5	14	5	2	2	3	5	7	3	1	2	40	4		C	surgical	2	3	4	1
2741	2017	NS	1																	1											C	surgical				2
2245	2017	OP	1	5	2	50	1	2	2	100	5	4	3	4	3	116	3	9	2	2	4	3	7	4	5	1	2	30	2		C	surgical	1	1	5	1
2528	2017	OS	1																	1											C	surgical				2
3651	2017	OS	1	25	80	50	1	3	2	20	4	2	3	2	2	152	3		0	1	6	1	3	4	2	1	2	10	3		C	surgical	1	2	4	2
3812	2017	OG	1	17	30	5	2	1	2	70	1	2	4	3	1	74	3	9	0.5	2	3	3	5	4	2	1	2	20	1		C	surgical	2	2	1	1
2839	2017	OS	1																	1											C	surgical				2
2974	2017	NS	1	30	60	20	2	4	3	40	3	3	3	4	3	86	4		4	1	2	4	6	1	4	2		60	3		C	surgical	2	1	3	2
299	2018	GS	1	30	100	10	1	4	3			4	1	4	4	90	3	11	12	1	2	2	6	4	1	1	1				A	GS	1	1
550	2018	GS	1	20	80	5	1	2	2			2	2	4	4	96	4	11	0	2	3	3	8	6		1	2				A	GS	1
638	2018	GS	1	30	120	0	1	4	4		1	4	1	4	4	72	7	14	0	2	2	3	5	3	1	1	1				A	GS	1	1	5
661	2018	GS	1			30	1	2	3			2	2	3	2	90	4	14	0	1	2	2	4	14	2	2					A	GS	1	2
787	2018	GS	1	15	30	80	1	4	2			4	1	2	3		2	15	9	2	2	2	5	2	2	1	2				A	GS	1	2
1016	2018	GS	1	30	130	30	2	1	2		2	2	2	1	2	90	3	10	12	1	2	2	6	4		1	2				A	GS	2		4
1097	2018	GS	1	30	150		2	1	2			3	2	3	3	100	3	10	0	1	2.5	3	4.5	0	1	1	1				A	GS	2	1
1386	2018	GS	1	30	120	10	2	4	4		3	4	2	4	4		3	10	8	1		4	6	2	1	1	1				A	GS	2	1	3
1434	2018	GS	1	30	150	20	1	3	2			4	2	3	3		0	13	0	2	2	3	3	0		1	2				A	GS	1
1449	2018	GS	1	30	100	0	2	2	3			3	2	4	4	90	7	10	12	2	2	3	5	3		2					A	GS	2
1586	2018	GS	1	20	100	10	1	3	3		1	4	1	4	3	100	7	15	0	1	3	3	4	6		1	1				A	GS	1		5
1792	2018	GS	1	15	80	20	1	1	4		4	4	1	4	3	110	3	10	0	2	2	3	5	1		1	1				A	GS	1		2
2010	2018	GS	1		100	5	2	3	4		3	4	2	4	5	90	4	10	0	2	2	4	6	3	1	1	1				A	GS	2	1	3
2113	2018	GS	1	22	70	60	1	4	2		2	2	2	2	3	120	0	10	0	1	2	1	5.5	0		1	2				A	GS	1		4
2131	2018	GS	1	15	100	0	2	4	4			4	1	4	4	88	7	10	0	2	2	3	5	4	1	1	2				A	GS	2	1
2780	2018	GS	1	30	120		1	4	3			4	2	4	4	90	0	10	10	1	3	3	5	2		1	1				A	GS	1
2827	2018	GS	1	40	70	50	1	3	2			3	1	2	2	120		14	0	1	3	2	5	0	2	1	2				A	GS	1	2
2834	2018	GS	1	40	110	20	1	1	1			1	1	2	1	150	0	10	0	1	3	1	5	6	1	1	2				A	GS	1	1
2898	2018	GS	1	20	100	5	2	3	4			4	1	4	4	70	3	15	12	1	2	4		4	1	1	1				A	GS	2	1
3010	2018	GS	1	25	90	5	1	3	2			3	1	3	5	110	2	10	0	1	3	3	5	0	2	1	2				A	GS	1	2
3281	2018	GS	1	10	80	10	1	4	4			4	1	4	3	78	2	10	6	2	3	4	5	2		1	1				A	GS	1
3300	2018	GS	1	25	150	10	2	3	3			4	2	4	4	100	3	11	0	1	2	3	6	5		1	2				A	GS	2
3353	2018	GS	1	25	60	30	2	3	3		3	3	1	3	3	100	3	15	0	1	2	1	4	4		1	2				A	GS	2		3
3356	2018	GS	1	20	150	10	1	2	3		3	4	2	3	3	96	0	10	0	2	2.5	2	5	5	1	1	2				A	GS	1	1	3
3379	2018	GS	1	30	70	0	2	5	4		5	4	1	5	5					1	3	3		6	1	1	1				A	GS	2	1	1
3432	2018	GS	1	40	120	20	1	3	4		3	3	1	3	3	90	3	14	10	2	3	4	5	4		1	2				A	GS	1		3
3510	2018	GS	1	27	60	0.2	2	3	2			3	1	2	2					2		2			2	1	2				A	GS	2	2
900	2018	GS	1	20	130	10	1	3	3			2	1	2	3					2		3			2	1	1				B	GS	1	2
1053	2018	GS	1	12		20	2	4	3		4	4	1	4	4	168	4	14	12	2	2	3	10	5	1	2					B	GS	2	1	2
1895	2018	GS	1	25	70	50	1	2	1		2	4	2	2	1	79	4		0	1	2	2	6	4		1	1				B	GS	1		4
3373	2018	GS	1	8	16	2	1	4	2			3	1	4	3	80	4	15	6	2	2.5	3	5	2	2	1	2				B	GS	1	2
3691	2018	GS	1	19	45	0	2	4	2			3	1	4	4	84	5	11	0	2	2	4	6	6	2	1	1				B	GS	2	2
107	2018	GS	1	20	60	5	2	2	2		2	3	2	4	5	85	2	11	12	1	1.5	3	5	5	2	1	2				C	GS	2	2	4
3361	2018	GS	1	10	40	5	2	4	3			4	1	4	4	96	2	11	0	1	2	4	5	5		1	2				C	GS	2
121	2018	IM	1	25	70	10	2	4	4			3	1	3	4	80	2	10	10	1	2	3	6	6		1	2				A	IM	2
157	2018	IM	1		80	0	2	5	5		4	4	1	4	4	88	5	10	10	1	2	4	6	4	1	2					A	IM	2	1	2
192	2018	IM	1	25	90	0	2	3	3			3	1	3	4	90	5	6	0	2	2	2	4	4	1	1	2				A	IM	2	1
198	2018	IM	1	30	70	0	2	3	3			3	1	4	4	88	5	14	20	1	2	3	6	4	1	2					A	IM	2	1
202	2018	IM	1	22	90	0	1	4	4		2	3	2	3	3	88	6	7	0	1	2	3	6	4	1	2					A	IM	1	1	4
298	2018	IM	1		150	0	2	4	5		5	4	1	5	4					2		4				2					A	IM	2		1
309	2018	IM	1	12	100	0	2	3	3			3	1	3	3	80	5	14	12	1	2	3	7	2		1	2				A	IM	2
466	2018	IM	1	25	110	0	1	4	4		4	4	1	4	3	85	2	14	11	1		3	6	4		2					A	IM	1		2
507	2018	IM	1			5	2	4	3			4	1	3	2	88	1	14	0	2	2	3	6	0	1	1	2				A	IM	2	1
511	2018	IM	1		100		1	3	2			2	2	2	2					1		2			1	1	2				A	IM	1	1
542	2018	IM	1	30	200	10	1	4	3		4	3	1	3	3		7	14	0	1	1	3	6		1	1	2				A	IM	1	1	2
647	2018	IM	1	20	200	50	2	3	4			2	1	3	2	110	1	10	0	1	2	2	5	4	1	1	2				A	IM	2	1
731	2018	IM	1	30	200	40	1	4	3			3	1	2	4	100	2	10	0	1	3	2	4	4	1	1	2				A	IM	1	1
872	2018	IM	1	25	90	90	2	3	4		2	4	1	3	4	90	4	10	10	2	2	3	6	4	1	1	2				A	IM	2	1	4
906	2018	IM	1	25	150	20	1	2	2			3	1	2	3	100	0	10	0	1	3	3	7	2	1	2					A	IM	1	1
944	2018	IM	1	10	50	30	1	3	3			2	1	2	2	75	2	10	10	2	2	2	5	2	2	1	2				A	IM	1	2
1006	2018	IM	1	16	200	10	2	4	3			4	1	5	5	78				1	2	3			1	1	2				A	IM	2	1
1143	2018	IM	1	45	100	50	1	1	1			1	2	1	1	110	2	10	0	2	3	1	3	4	2	1	1				A	IM	1	2
1144	2018	IM	1	30	50	20	1	1	2			1	2	1	1	100	1	10	4	1		1	4	4	2	1	1				A	IM	1	2
1181	2018	IM	1	25	400	5	2	3	3			3	1	3	3	80	3	14	0	1	2	2	7	6	1	2					A	IM	2	1
1192	2018	IM	1	20	100	5	1	4	3			4	1	4	4	100	5	15	0	1	2	3	6	4	2	1	2				A	IM	1	2
1206	2018	IM	1	20	80	10	1	3	3			2	1	2	2	100	7	15	0	1	3	3	5	4	2	1	2				A	IM	1	2
1230	2018	IM	1	30	150	10	1	4	3			3	2	4	4	90	5	14	10	1	3	3	5	4	1	1	1				A	IM	1	1
1404	2018	IM	1	18	200	10	2	3	3			3	1	4	3	83	4	11	0	1	3	3	6	5		1	1				A	IM	2
1479	2018	IM	1	20	200	0.1	2	3	3			3	2	3	1	110				1		3			2	2					A	IM	2	2
1549	2018	IM	1	30		30	1	4	3			3	1	3	2	100	2	10	10	1	3	2	4	4	1	2					A	IM	1	1
1647	2018	IM	1	30	130	10	2	3	3			3	1	2	2	90	2		10	1		1	6		2	1	2				A	IM	2	2
1662	2018	IM	1	30	250	10	1	3	3		2	4	1	3	1	110	5	14	0	1	3	1	5	0	2	1	1				A	IM	1	2	4
1680	2018	IM	1	15	80	30	2	3	3			2	1	3	3	92	0	10	10	1	3	2	5	4	1	1	1				A	IM	2	1
1684	2018	IM	1	20	80	10	1	2	2			1	2	1	1		0	10		1	2	1	4	2	1	1	1				A	IM	1	1
1690	2018	IM	1		100	5	1	3	4		3	4	1	5	5	80	7	10	12	2		2			1	1	2				A	IM	1	1	3
1784	2018	IM	1	17	50	5	2	3	3			3	1	3	2	88	4	6	0	2	2	3	6	4		2					A	IM	2
1803	2018	IM	1	32	80	0	2	4	4			3	1	3	3	80	0	14	24	1	2	3	6	5		2					A	IM	2
1807	2018	IM	1	40	120	15	2	3	3		1	3		3	2	80	4	7	0	1	2.5	4	6	6		2					A	IM	2		5
1865	2018	IM	1	25	150	20	2	4	3		1	4	1	4	4	100	2	10	0	2	2	2	4.5	4	1	2					A	IM	2	1	5
1876	2018	IM	1	20	250	50	1	2	2			2	2	1	2	110	2	10	0	1	2	1	6	4	2	1	2				A	IM	1	2
1878	2018	IM	1	32	120	20	1	3	2			2	1	3	4		3	15	0	2	3	2	4	3		1	1				A	IM	1
1879	2018	IM	1	20	150	30	1	3	3			3	1	3	3	90	2	15	0	1	2	3	5	4	1	1	2				A	IM	1	1
1972	2018	IM	1	30	150	10	1	5	4			4	1	4	4	90	0	10	3	2	3	3	5	4	1	2					A	IM	1	1
2116	2018	IM	1	25	120	15	1	2	3			3	2	3	2	85	3	12	0	1	2	1	5	4	1	1	2				A	IM	1	1
2123	2018	IM	1	20	100	10	1	3	3			4	2	3	4	90	2	14	0	1	2	3	5	4	1	1	2				A	IM	1	1
2176	2018	IM	1	20	100	20	2	3	3		2	3	1	4	2	80	3	14		1	3	2	5	4		1	2				A	IM	2		4
2181	2018	IM	1	24	300		2	2	3			2	1	2	2			10		1		2			2	2					A	IM	2	2
2194	2018	IM	1	20	90	5	1	3	4		3	4	2	4	4	90	4	15	10	2	3	3	4	2	1	1	2				A	IM	1	1	3
2203	2018	IM	1	20	200	20	2	3	3			3	1	3	3	78	2	10	12	2	1	4	7	4	1	1	2				A	IM	2	1
2269	2018	IM	1	30		50	1	1	2		2	2	1	3	3	100	0	10	0	1	3	3	5	2	2	1	2				A	IM	1	2	4
2316	2018	IM	1	17	100	0.3	2	3	3			3	1	3	2	80				1		3			1	2					A	IM	2	1
2369	2018	IM	1	18	25	0	2	5	5		5	5	1	5	5	70	3	10	10	1	2	5	8	1	1	2					A	IM	2	1	1
2372	2018	IM	1	20	200	0	2	3	3		3	3	1	3	3	108	2	10	0	1	3	4	5	4		1	2				A	IM	2		3
2528	2018	IM	1	20	300	10	2	3	3			2	1	2	2	94	5	14	1	1	2	3	5	0	1	1	1				A	IM	2	1
2673	2018	IM	1	20	120	10	1	3	3			3	1	3	2	90	2	10	0	1	2	2	4	3		1	2				A	IM	1
2679	2018	IM	1	17	70	10	1	1	1			2	2	2	2	95	4	8	8	1	2.5	1	6.5	4	2	1	1				A	IM	1	2
2687	2018	IM	1	25	150	10	1	1	2			1		1	1	100	0	10	11	1		2	6	0		2					A	IM	1
2688	2018	IM	1	25	150	5	1	4	4			3	1	3	4	117	3	10	0	2	2	2	5	3	1	1	2				A	IM	1	1
2744	2018	IM	1	18	80	10	1	4	4		3	4	2	3	3	108	4	6	0	2	2	4	6	4	1	1	2				A	IM	1	1	3
2802	2018	IM	1	25	170	30	2	3	3			3	1	3	2	80	6	10	0	1	2	2	4	4	2	1	2				A	IM	2	2
2828	2018	IM	1	20	50	20	2	3	1			3	2	3	3	90	7	14		1		3	8	5	2	2					A	IM	2	2
2912	2018	IM	1	30	100	10	2	4	2		3	2	1	3	3	90	0	10	0	2		2	4.5	2	1	1	2				A	IM	2	1	3
3017	2018	IM	1	30	120	10	1	3	3			3	2	1	3	110	1	10	0	2	3	2	5	3		1	2				A	IM	1
3030	2018	IM	1	20	40	30	2	3	3		3	1	1	3	3	80	3	11	12	1	3	3	5	4	1	2					A	IM	2	1	3
3045	2018	IM	1	30	100	80	1	3	2		2	2	1	1	1	123	0	10	0	2	2	1	6	4	1	1	2				A	IM	1	1	4
3068	2018	IM	1	20	200	0	2	3	3			3	1	4	3	88	3	10	8	1	3	2	5	4		1	2				A	IM	2
3197	2018	IM	1	25	250	30	2	3	3		2	3	1	3	3	108	5	10	0	1	3	2	5	4		1	1				A	IM	2		4
3210	2018	IM	1	25	100	5	2	3	3			3	1	4	4	80	0	14		1		2		4	1	2					A	IM	2	1
3253	2018	IM	1	20	80	50	2	5	4			3	1	1	2	100	0	12	7	2	2	4	6	4	1	2					A	IM	2	1
3312	2018	IM	1	24	300	20	2	3	3			3	1	2	1	100	0	11	0	2	2	2	6	4	2	1	2				A	IM	2	2
3354	2018	IM	1		150	30	2	3	3		3	3	1	3	2	80	3	15	10	2	2	2	6	3	1	2					A	IM	2	1	3
3366	2018	IM	1	25	150	10	1	3	3			2	1	2	2	100	2	11	12	1	2.5	2	5	4		1	2				A	IM	1
3375	2018	IM	1			70	1	2	3			2	2	4	2	98	7	10	5	1	3	2	7	4	1	1	2				A	IM	1	1
3389	2018	IM	1	20	120	10	2	4	3			4	2	4	4	90	3	11		2		3	6	4		1	1				A	IM	2
3394	2018	IM	1	25	150	20	1	2	3			3	2	3	3	95	0	10	6	2	3	2	6	0	1	2					A	IM	1	1
3488	2018	IM	1	30	60	0	2	2	3			3	1	4	3	100	7	10		1		3	6	0		1	2				A	IM	2
3536	2018	IM	1	25	150	10	2	4	4			4	1	4	4	80	6	14	13	2	3	2	5	4	1	2					A	IM	2	1
3565	2018	IM	1	30	90	20	2	3	3			3	2	3	3	100	0	11	0	2		2	5	4		2					A	IM	2
3621	2018	IM	1	20	150	30	1	3	3			3	2	2	2	100	3	12	8	1	2	2	6	4		1	2				A	IM	1
3630	2018	IM	1	25	70	10	2	3	3			3	1	3	4	80	0	10	0	1	2	3	5	4	1	2					A	IM	2	1
3708	2018	IM	1	10	10	5	2	3	3		3	3	1	3	3	80	1	16	0	1	2	2	6	4	1	2					A	IM	2	1	3
3723	2018	IM	1	20	45	10	1	3	3			3	2	3	4	90	4	10	10	1	2	3	6	4	1	1	2				A	IM	1	1
3778	2018	IM	1	35	120	10	2	3	3			4	2	4	3	90	0	15	3	1	3	4	4.5	4	1	1	2				A	IM	2	1
4	2018	IM	1	20		0	2	2	4		5	4	1	4	5	79	5		13	1	2	3	7		1	1	2				B	IM	2	1	1
12	2018	IM	1	15	65	0	2	2	4			4	2	4	4	110	5	15	10	2	3	3	4	4		2					B	IM	2
13	2018	IM	1	20	60	0	1	4	3			3	1	4	3	84	5	10	10	2	3	3	6	0		1	2				B	IM	1
443	2018	IM	1	45	125	0	1	3	1			2	1	2	3	90	3	10	10	1	3	2	6	4	2	2					B	IM	1	2
453	2018	IM	1		160	0	1	3	2			2	1	2	1	115	2	10	0	2	3	2	5	4		2					B	IM	1
878	2018	IM	1	20	70	30	2	3	2			4	1	3	3	80	5	10	12	2	4	2	5	3	1	2					B	IM	2	1
1049	2018	IM	1	30	200	0	2	4	4		5	4	1	4	4		3	10	0	2	2	4	6	5	1	1	2				B	IM	2	1	1
1634	2018	IM	1	30	200	10	2	3	4		4	3	1	4	4		4	14	12	2	2	4	6	6	1	1	1				B	IM	2	1	2
1827	2018	IM	1	15	70	10	2	2	2			2	2	3	4	96	7	13	9	1	2	2	6	5		1	2				B	IM	2
2313	2018	IM	1	20	80	10	1	3	2			2	1	3	3	88	2	10	0	2	2	1	6	4	2	1	1				B	IM	1	2
2698	2018	IM	1	15	30	10	2	3	3			3	1	4	3		4	14	12	1		4	6	3	2	1	2				B	IM	2	2
2722	2018	IM	1	15	150	30	2	1	3			3	2	2	2		2	11	11	1	2	1	5	2		1	2				B	IM	2
3086	2018	IM	1	28	80	0	2	4	2			3	1	4	4	90	0	14	12	1	2.5	3	6	4	1	2					B	IM	2	1
3777	2018	IM	1	25	150	0	1	4	3			4	1	3	4	110	5	15	0	1	2.5	2	6	4		1	2				B	IM	1
170	2018	IM	1	10	200	0	2	2	3			2	1	2	2	95	3	10		1		2	5	2	2	1	2				C	IM	2	2
264	2018	IM	1	10	250	20	1	3	3		3	3	1	3	3	105	5	15	0	1	2.5	2	5	4	2	1	2				C	IM	1	2	3
420	2018	IM	1	15	80	10	1	3	3			3	2	4	1					1		2			2	1	2				C	IM	1	2
499	2018	IM	1			0.05	2	4	3		4	3	1	3	3					1		4			1	1	1				C	IM	2	1	2
726	2018	IM	1	30	300	10	2	4	3		4	3	1	3	3	84	2	14	3	1	2	3	5	6	1	1	2				C	IM	2	1	2
840	2018	IM	1	6	45	3	2	4	3		4	4	1	4	4	80	7	14	1	1	2	4	5	4	1	2					C	IM	2	1	2
988	2018	IM	1	20	20	1	2	3	3			3	1	2	3	84	3	12	0	2	1	2	4	4		1	2				C	IM	2
1041	2018	IM	1	20	120	10	2	4	3		3	4	1	4	3	88	2	11	0	1	2	3	5	0		1	2				C	IM	2		3
1117	2018	IM	1	30	220	10	1	2	1			2	1	2	2	120	1	11	8	1	3	1	5	2	1	1	1				C	IM	1	1
1225	2018	IM	1	20	150	20	2	3	3		3	3	1	3	3	80	3	15	12	1	2	3	6	4		1	2				C	IM	2		3
1555	2018	IM	1		50	0.1	2	3	4			3	1	4	4	80	5		0	1	2	3	7			2					C	IM	2
1648	2018	IM	1	15	20	5	1	3	3			2	2	3	3	88	4	16	0	1	2	2	6	4		1	1				C	IM	1
1750	2018	IM	1	25	50	5	2	4	4		4	4	1	4	4	80	7	14	15	1	2	3	8	6	1	2					C	IM	2	1	2
1760	2018	IM	1	18	120	0	2	3	2			4	1	4	3	87	7	10	12	2	2	4	8	5		1	2				C	IM	2
2336	2018	IM	1	30	300	20	1	2	2			1	2	1	2	90	3	10	4	1	4	2	4	2	2	1	1				C	IM	1	2
2362	2018	IM	1	25	250	20	1	3	3			4	1	4	4	80	0	10	8	2	3	2	5	3	2	1	2				C	IM	1	2
2392	2018	IM	1	8	8	10	2	3	3			3	2	3	3	80	5	14	0	1	2	3	6	2		1	2				C	IM	2
2901	2018	IM	1	15	10	5	2	4	4			3	1	3	2	70	7	10	0	1	1	3	6	4		1	2				C	IM	2
2966	2018	IM	1	15	120	0	2	3	2			4	1	4	3	80	7	10	12	2	2	4	8	5	2	1	2				C	IM	2	2
2982	2018	IM	1		100	10	1	3	3			3	1	2	2		5	10	10	1		2		4	1	1	1				C	IM	1	1
3118	2018	IM	1	30	200	15	1	2	2			2	1	1	2	108	1	10	9	1	2.5	2	5	2		1	1				C	IM	1
3157	2018	IM	1	15	120	0	1	3	3			4	1	2	3	100	3	15	1	2	2.5	2	5	2		2					C	IM	1
3183	2018	IM	1	40		3	2	4	4			4	1	4	4	80	5	10		2		5	5	6	1	1	2				C	IM	2	1
3229	2018	IM	1	40		10	2	1	4			2	2	3	3					2		2				1	2				C	IM	2
3533	2018	IM	1	20	150	20	1	2	2			2	1	3	4	100	3	15	11	2	3	2	6	12		1	2				C	IM	1
69	2018	RM	1	20	25	0.15	2	3	4		5	3	1	2	2	10	7	12		2		2	5	0	1	2					A	general	2	1	1
112	2018	FM	1	5		20	2	3	3			3		3	3		2	14	0	2	3	3	4	0		1	2				A	general	2
159	2018	FM	1			0.05	2	4	4		4	4	1	4	4					2		4			1	1	2				A	general	2	1	2
187	2018	FM	1			30	2	3	4		4	4		4	4	54	5	11		2		4	7	4	1	2					A	general	2	1	2
199	2018	DR	1			10	1	4	3		3	4	2	4	4	50	5	10		1		4	7		1	1	1				A	general	1	1	3
226	2018	FM	1	15	100	20	2	3	4		4	3	1	3	3	98	1	12		2		2	6	5	1	2					A	general	2	1	2
240	2018	RO	1			0.25	2	4	4		3	4		3	3	50	5	14		1		3	6	8	1	2					A	general	2	1	3
304	2018	ED	1			10	2	4	4			4	1	5	5	80		14		2		4	8	15	1	1	2				A	general	2	1
336	2018	FM	1			5	2	5	5		5	5	1	4	4		5	11	5	2	2	4	6	4	1	1	2				A	general	2	1	1
340	2018	ED	1			0	2	4	4			4	1	3	4	84	0	10		2		3	8	15	1	1	2				A	general	2	1
357	2018	AN	1			30	2	3	3		3	3	1	3	3	80	4	10	0	2	2	3	8	3	1	1	2				A	general	2	1	3
370	2018	AN	1			10	1	5	4			4	1	2	2	92	0	7	0	2	2	3	5	4	2	1	2				A	general	1	2
371	2018	OE	1			80	2	1	1		1	1		5	5	65	5	14		1		4	8	8	2	1	2				A	general	2	2	5
385	2018	OE	1			15	2	4	4		4	4	1	4	4	45	7	15		1		5	7	8	2	1	1				A	general	2	2	2
408	2018	DR	1			3	2	4	4		4	4	1	4	4	55	7	10	10	2	0	4	6	8		1	2				A	general	2		2
409	2018	LM	1			10	2	3	4		4	4		4	4	70	7	11	12	1	1	4	8	8	1	1	2				A	general	2	1	2
469	2018	ED	1			5	2	5	4		5	5	1	4	4	50	5	15	30	1	3.5	4	7	14	1	1	1				A	general	2	1	1
486	2018	FM	1	20	100	10	1	3	2			3		2	2	86	0	11	0	1	2	4	4	4	2	1	2				A	general	1	2
524	2018	ED	1			10	2	3	2			2	2	3	3	65	0	10	10	1	0	3	7	2		1	2				A	general	2
531	2018	AN	1			10	1	4	4		4	4	1	4	3	90	0	7	0	2	3	3	5	6	2	1	2				A	general	1	2	2
534	2018	OE	1			20	2	3	2		1	2		4	3	45	7	14		1		5	7	8		1	2				A	general	2		5
567	2018	ED	1			20	2	4	3		3	3	1	2	2	72	3	10	12	1	4	2	7	6		1	2				A	general	2		3
570	2018	RM	1	28	60	20	2	2	4			2		2	2	120	0	12		2		2	4	0	1	2					A	general	2	1
573	2018	OE	1			0	2	5	4		5	5	1	5	3	80	5	10		1		5	7	6	1	1	1				A	general	2	1	1
581	2018	RM	1	15	23	20	2	3	4		4	4	1	4	3	95	0	15	0	1	2	3	5	4	2	1	2				A	general	2	2	2
592	2018	FM	1	15	30	10	1	3	3		2	3		2	2	100	1	11	0	1	2	2	5	5		1	1				A	general	1		4
611	2018	AN	1			30	2	4	2		3	4	1	4	4	60	2	14		2	1	4	7	6	1	1	2				A	general	2	1	3
612	2018	AN	1			20	1	5	3		2	3	1	4	3	95	2	10	0	1	3	3	3	24	2	1	2				A	general	1	2	4
641	2018	RM	1	25	85	20	1	3	3		2	3	1	3	4	95	2	10	0	1	2	3	6	4	1	2					A	general	1	1	4
648	2018	DR	1			1	2	5	3			4	1	3	4		7	10	0	1	0	3	5	8		2					A	general	2
653	2018	DR	1			50	2	3	4			4	1	4	4	40	7	14		2		4	5	8	2	2					A	general	2	2
672	2018	NM	1	2		0	2	5	4		5	4		4	3	50	5	15		1		4	6	8	1	1	2				A	general	2	1	1
735	2018	DR	1			25	2	3	3		4	4	1	4	4	60	5	10		2		4	5	6	1	1	1				A	general	2	1	2
799	2018	AN	1			10	1	4	3			4	1	2	1	88	0	14	12	1	3	3	5	8		2					A	general	1
810	2018	DR	1			80	1	3	2			3		2	2	18	1	6	0	2	3	2	5	0	1	2					A	general	1	1
817	2018	AN	1			0.1	2	3	2			3	1	3	3					2		3			2	2					A	general	2	2
837	2018	FM	1	15	50	30	1	3	3		2	3	1	3	2	88	4	14	0	1	2	2	6	4	1	1	2				A	general	1	1	4
856	2018	AN	1			20	2	3	4		3	3	1	4	4	78	7	15	8	1	2	3	7	4	1	1	1				A	general	2	1	3
857	2018	LM	1			25	2	3	3			3		4	4	100	5	7		1		2	5	4	2	1	1				A	general	2	2
866	2018	OE	1			30	2	2	3			3		4	4	60	3	15		1		4	6	6	1	1	1				A	general	2	1
890	2018	AN	1			10	1	3	2		3	2	1	3	2	100	0	15	10	1	3	2	6	3	1	1	1				A	general	1	1	3
927	2018	FM	1			70	1	2	3			3	2	4	3	84	3	11	0	2	3	4	6	2	1	1	2				A	general	1	1
940	2018	AN	1			50	1	4	4			3	1	2	4	108	7	10	10	2	3	3	5	3		1	2				A	general	1
966	2018	ED	1			10	2	5	4		2	4	1	3	2	80	0	14	10	1	3	3	6	9	2	1	2				A	general	2	2	4
998	2018	ED	1			5	2	1	1			4	1	4	3	60	1	7	10	1	0	4	7	8	1	1	2				A	general	2	1
1013	2018	PA	1			2	2	3	4		4	4		4	4	70	5	10		2		4	7	8		1	2				A	general	2		2
1017	2018	OE	1			30	2	3	3		3	4		4	4					1		4			1	1	2				A	general	2	1	3
1018	2018	FM	1	5	10	5	2	2	2		1	2	2	4	4	100	2	10	1	1	4	3	4	4	1	1	1				A	general	2	1	5
1031	2018	FM	1	15	120	10	1	3	3		3	2	2	4	4	80	2	11	12	2	2	3	12	4	2	1	1				A	general	1	2	3
1035	2018	OE	1			60	2	3	2		2	3	2	3	3	80	0	10		1		3	5	8	1	1	1				A	general	2	1	4
1039	2018	DR	1			10	2	4	4		4	4	1	4	4	80	7	11	0	1	2	3	8	4		1	1				A	general	2		2
1040	2018	DR	1			20	2	4	4		4	4	1	4	4	80	7	11	0	1	2	3	8	4		1	1				A	general	2		2
1065	2018	RM	1			10	2	2	3			3		4	4	11	2	14		1		4	6	4		2					A	general	2
1151	2018	FM	1	8	35	10	2	3	3			3	1	4	4	79	7	14	0	1	2	3	6	4		1	2				A	general	2
1180	2018	ED	1			10	2	3	2			1	1	3	2	72	0	10	15	1	2	2	8	6		1	2				A	general	2
1195	2018	AN	1			2	2	5	2		3	4	1	3	3	107	6	10		2		4	5	5	1	2					A	general	2	1	3
1223	2018	RM	1	25	30	20	1	2	2		2	3		3	3	120	2	15	0	2	2	2	5	4		1	2				A	general	1		4
1234	2018	ED	1	6		10	2	4	3		4	4	1	2	2					1		3				1	2				A	general	2		2
1240	2018	FM	1	30	30	20	2	4	4		4	4	1	4	5	80	3	14	0	1	3	5	5	4	1	1	1				A	general	2	1	2
1254	2018	AN	1			20	2	4	4		4	4	1	4	4	80	7	11	8	1	3	2	5	1.5	1	1	2				A	general	2	1	2
1387	2018	DR	1			20	2	4	2		2	3	1	3	3	50	5	15	8	1	3	4	6	6	1	1	1				A	general	2	1	4
1407	2018	RM	1	10	25	20	1	2	3			2	2	3	3	96	4	14	10	1	2	3	7	4	2	1	2				A	general	1	2
1412	2018	DR	1			5	2	3	2		2	5	1	4	2	70	3	11	6	2	3	4	5	4	2	1	2				A	general	2	2	4
1414	2018	AN	1			5	1	3	3			3	1	3	3	86	5	15	10	1	3	2	6	5	2	2					A	general	1	2
1421	2018	AN	1			30	1	4	4		4	4	1	4	4		7	15	0	2	3	4	6	5	1	1	2				A	general	1	1	2
1456	2018	FM	1			0	2	3	3			4		3	3		2			2		3				1	2				A	general	2
1461	2018	PA	1			5	2	4	4		5	4	1	4	4	65	6	14		2		3	7	8	2	2					A	general	2	2	1
1531	2018	LM	1			10	2	4	4		4	4	1	5	5	70	5	10	24	1	3	4	7	7	1	1	2				A	general	2	1	2
1532	2018	DR	1			20	1	4	2			2	1	1	1	128	7	10	3	1	2	2	4	3		2					A	general	1
1540	2018	ED	1			10	2	3	3			3	1	3	2	72	3	14	10	1	3	3	6	4	2	1	1				A	general	2	2
1601	2018	AN	1			5	1	3	1			1	1	1	1	120	1	10	6	2	5	1	3	3		1	2				A	general	1
1619	2018	FM	1			10	2	3	3			2	1	2	2	60	5	11		2		3	6	5	2	1	2				A	general	2	2
1639	2018	ED	1			1	2	4	4		3	4	1	4	4	60	0	15	22	1	2	3	10	20	2	1	2				A	general	2	2	3
1706	2018	FM	1	20	100	10	2	2	3		4	2	2	2	3	80	3	11	0	2	3	4	5	4	2	1	2				A	general	2	2	2
1722	2018	ED	1			0	2	5	5			5	1	4	4	75	3	14	15	1	2	3	8	8		2					A	general	2
1738	2018	DR	1			30	1	2	3		3	2	1	2	3	120	6	15	1	2		1	4	4		1	2				A	general	1		3
1740	2018	FM	1			20	2	1	1			1	2	2	3	80				1		4			1	2					A	general	2	1
1755	2018	ED	1			10	2	4	2			4	1	4	4	78	0	11	22	1	3	4	8	12	2	1	2				A	general	2	2
1776	2018	FM	1	15	40	20	2	4	4			3	1	4	4	80	7	14	12	1	3	4	6	4		2					A	general	2
1790	2018	DR	1			10	2	4	4			4	1	4	4	80	5	12	0	2	0	4	5	6		1	1				A	general	2
1906	2018	OE	1			0	2	4	3		5	4	1	4	4	50	6	11		1		4	6	5	1	2					A	general	2	1	1
1918	2018	ED	1				2	3	3			2	1	3	2	50	0	20	33	1	3.5	2	8	15	2	2					A	general	2	2
1946	2018	FM	1	11	6	30	2	1	3			2	2	2	1	90	5	11		2		4	6	4	1	1	1				A	general	2	1
1968	2018	RO	1			5	2	3	4			4		4	3	100	5	14	7	2	5	3	5	4	1	1	1				A	general	2	1
1969	2018	ED	1			1	2	5	4		4	4	1	4	4	84	3	10		2		3	5	15	1	2					A	general	2	1	2
1979	2018	RM	1	10	60	10	2	4	4			4		4	4	80	7	10	0	1	2	4	6	6	1	2					A	general	2	1
1980	2018	AN	1				2	2	3			3	1	3	3	90		10	5	1	2.5	2	6	6	1	1	2				A	general	2	1
1984	2018	FM	1	30	60	10	2	3	3			3	2	4	4	85	6	15	0	2	2	3	6	6	1	1	1				A	general	2	1
1990	2018	FM	1	20	60	20	2	4	3		4	4		4	4	82	4	10	0	2	2	2	7	4	1	1	2				A	general	2	1	2
2018	2018	LM	1			5	2	3	4		4	4		4	4	70	5	11	10	2	1	4	7	7	1	1	2				A	general	2	1	2
2062	2018	ED	1			0.05	2	4	2			2	1	2	2	80			20	1	3	1				1	1				A	general	2
2068	2018	AN	1			5	2	5	3			4	1	4	3	70	0	10	12	1	2.5	3	6	6	1	1	1				A	general	2	1
2075	2018	ED	1			3	2	5	3		2	3	1	5	3	72	4	12	24	1	3	3	8	18	1	1	2				A	general	2	1	4
2102	2018	DR	1			10	2	4	5			5	2	5	4	70	5	14	24	1	0	4	6	4	1	1	1				A	general	2	1
2122	2018	FM	1			0.5	2	2	3		3	2	1	3	4	90	5		0	2		4		0	1	1	2				A	general	2	1	3
2146	2018	DR	1			10	1	3	2		2	2	1	3	3	84	7	14	12	1	3	3	6	2	1	1	1				A	general	1	1	4
2209	2018	FM	1	10	16		1	3	4			3		3	3	78	4	11	2	1	1.5	4	5	4		1	2				A	general	1
2210	2018	ED	1			1	2	4	4			4	1	4	4	84	3	15		1		4	6	1.5		1	2				A	general	2
2211	2018	RM	1	14	25	20	2	4	4		4	4	1	4	4	80	7	10	9	1	2	4	6	4	2	2					A	general	2	2	2
2228	2018	DR	1			10	2	3	2			2	1	3	3	90	7	15	0	1	2	3	6	1	2	1	1				A	general	2	2
2232	2018	AN	1			0	2	3	1			2	2	2	2	82	0	15	8	2		2	7	5	2	1	2				A	general	2	2
2251	2018	AN	1	1	3	0	1	3	3			3	1	3	2	96	0	15	5	1	2.5	2	6	4		1	1				A	general	1
2264	2018	LM	1			30	2	2	5		5	3		4	5	72	5	11	12	1	2	4	6	7	1	2					A	general	2	1	1
2268	2018	DR	1			10	2	3	3		3	3	1	4	4	80	7	8		1	2.5	3	6	5	1	1	1				A	general	2	1	3
2291	2018	ED	1	8	15	0	2	5	4			3	1	3	2	75	0	15	10	1	3	4	7	5	1	1	2				A	general	2	1
2322	2018	FM	1	30	20	0.05	2	3	3		3	2	1	2	2	80	3	9	0	1	2	3	7	5	2	1	2				A	general	2	2	3
2349	2018	PA	1			5	2	3	3			3		3	3	70	2	11		2		2	5	8		1	2				A	general	2
2376	2018	RO	1			80	2	3	3			3		3	4	80	5	10	6	1	2	3	5	5	1	1	1				A	general	2	1
2393	2018	OE	1			5	2	5	5		4	5		5	4	50	5	14		1		5	8	8	1	1	2				A	general	2	1	2
2406	2018	RO	1			30	1	4	3			3		3	3	95	1	14	0	2	1	2	6	2	1	1	2				A	general	1	1
2425	2018	DR	1			30	2	3	3			3	1	3	2	68	7	10	8	2	2	3	6	6	2	1	1				A	general	2	2
2450	2018	FM	1	25	100	5	2	4	4		4	4	2	4	4	90	7	10	12	2	2	4	6	4	1	1	1				A	general	2	1	2
2484	2018	FM	1	10	70	30	2	5	3			4	1	4	2	92	5	15	10	2	3	3	5	4	1	1	2				A	general	2	1
2549	2018	RM	1	14	14	5	2	5	4			5	1	4	5	90	7	14	8	1	2	4	7	8		1	2				A	general	2
2568	2018	ED	1			0	2	4	4		4	4	1	3	3	75	0	10	10	2	3	3	5	4		1	2				A	general	2		2
2573	2018	AN	1			0	2	5	5		5	5	1	5	5					1		5			1	2					A	general	2	1	1
2575	2018	LM	1			15	2	1	3			3	1	3	3	80	7	11		2		3	7	8	1	1	1				A	general	2	1
2586	2018	FM	1			20	2	3	4			3	1	2	3	80	5	10	0	2	3.5	2	6	4		1	2				A	general	2
2608	2018	DR	1			5	2	4	3			3	1	4	4	80	7	12	20	2	0	2	5	9		1	1				A	general	2
2643	2018	AN	1			10	1	3	3			3	1	3	1	96	7	11	15	1	3.5	3	6	4		1	2				A	general	1
2646	2018	AN	1			20	2	4	4			3	1	3	2	68	5	7	6	1	2	3	6	6		1	2				A	general	2
2671	2018	DR	1			20	2	3	1		5	3	1	4	4		5	11		2		3	8	6	1	2					A	general	2	1	1
2738	2018	PA	1			40	2	4	3		3	4		3	2		4	10		1		3		7	1	1	2				A	general	2	1	3
2754	2018	DR	1				2	4	5		5	4	1	4	5	70			2	1	2	5	8		1	1	2				A	general	2	1	1
2838	2018	ED	1			10	2	5	1			2	1	2	1	80	0	14	20	1	3.5	1	4	0	2	1	1				A	general	2	2
2842	2018	AN	1			20	2	4	4			4	1	4	3	100	6	13	4	2	2	3	5	6	1	1	2				A	general	2	1
2860	2018	DR	1			20	2	4	3			4	1	4	4		4	14		2	0	4	6	8		1	2				A	general	2
2866	2018	ED	1			10	2	4	2			3	2	2	2	78	0	7	7	1	3	1	6	4	2	2					A	general	2	2
2904	2018	OE	1			30	2	3	3		3	3	2	4	4					1		5			1	1	2				A	general	2	1	3
2946	2018	ED	1	3	18	10	2	4	2			3	1	2	1	74	0	10	20	1	3	3	7	0		1	2				A	general	2
2977	2018	ED	1				2	4	4		3	4	1	3	3	82	3		10	2	2	2	6		1	2					A	general	2	1	3
3057	2018	AN	1			10	2	4	4		4	4	1	4	4					2		4			1	1	2				A	general	2	1	2
3067	2018	DR	1			10	2	4	4		3	4	1	4	4	80	7	15	1	1	1.5	3	6	6		1	1				A	general	2		3
3074	2018	FM	1	17	35	35	2	3	4		4	4		4	4	72	3	14	9	2	2	4	6	3	1	1	2				A	general	2	1	2
3080	2018	AN	1			50	1	3	3		3	3	1	2	2	100	0	15	0	1	3	2	6	5	1	1	2				A	general	1	1	3
3100	2018	RM	1	17	40	20	1	2	2		1	2		3	3	110	4	8		1		3	5	3		2					A	general	1		5
3105	2018	FM	1	15	280	20	1	3	4		4	4	1	4	4	88	3	14	4	2	3	3	5	4	1	1	1				A	general	1	1	2
3121	2018	FM	1	3		30	2	2	3		3	3	1	4	3	60	5	14		2		3	6	6		1	2				A	general	2		3
3149	2018	FM	1	12	40	5	2	2	1			3		3	3	84	0	15	0	2	2	2	6	4	1	1	1				A	general	2	1
3153	2018	DR	1			15	2	4	4			4	1	4	4	80	7	15	0	2		4	7	3	1	1	2				A	general	2	1
3154	2018	FM	1	20		20	1	2	2			3	2	2	2	90	3	15	0	1	1.5	2	5	1		1	1				A	general	1
3175	2018	FM	1			10	2	2	2		2	3	2	3	4	66	7	14		1		5	7	6	2	2					A	general	2	2	4
3249	2018	AN	1			20	1	3	3		3	3	2	3	3	92	0	15	12	1	2	4	8	4		1	1				A	general	1		3
3252	2018	AN	1			0	1	4	3			3	1	4	4	90	0	11	8	2	3	3	5	5	1	1	2				A	general	1	1
3256	2018	DR	1			10	2	4	4		5	4	1	4	4	80	7	15	0	1	2	4	7	6		1	1				A	general	2		1
3274	2018	RM	1	25	30	20	2	3	4		3	4	1	3	3	96	7	13	6	1	3	3	6	5	1	1	2				A	general	2	1	3
3303	2018	RM	1	35	100	20	2	5	4		4	4	1	2	4					1		1			1	2					A	general	2	1	2
3307	2018	DR	1			5	2	5	4			5	1	5	3	60	7	12		1		4	6	8		1	1				A	general	2
3314	2018	AN	1			30	2	2	2			3	1	3	3	100	0	14	0	1	2	3	5	0	2	1	1				A	general	2	2
3350	2018	AN	1			10	1	5	5			4	1	4	3	78	0	7	5	2	1	4	5	7		2					A	general	1
3367	2018	AN	1			10	2	4	3			4	1	4	4	67	2	7	30	1	1	5	8	7	1	1	2				A	general	2	1
3369	2018	AN	1			10	2	4	3			4	1	4	4					1		4				1	2				A	general	2
3372	2018	ED	1			5	2	3	3		3	3	1	3	3	88	7	15	23	1	3.5	3	8	15	1	1	2				A	general	2	1	3
3398	2018	AN	1			20	2	4	3		3	4	1	3	3	96	5	15	4	1	3	3	6	4	1	1	2				A	general	2	1	3
3401	2018	DR	1			20	1	4	4		4	4	1	4	3	100	7	15	10	1	3	3	4	4		1	2				A	general	1		2
3404	2018	DR	1			0.15	1	5	2		2	3	1	3	3					1		2			1	1	2				A	general	1	1	4
3415	2018	RM	1	6	20	50	1	3	4			4	1	4	4	140	7	14	12	1	6	4	7	4		2					A	general	1
3445	2018	NM	1			0	2	4	3			3		3	3	80	6	11	10	2	3	3	6	6	1	2					A	general	2	1
3470	2018	ED	1	4	30	30	2	4	3		3	3	2	3	3	90	0	14	9	1		3	6	6		2					A	general	2		3
3477	2018	AN	1			20	2	3	3			3	1	3	2	82	0	10	0	2	2	3	5	5	2	1	2				A	general	2	2
3485	2018	DR	1			5	2	4	3		3	4	1	4	4	65	7	8	0	1	1.5	4	6	6	1	1	2				A	general	2	1	3
3486	2018	FM	1		18	0.05	2	3	4		3	3	2	3	3	80				2		2				1	2				A	general	2		3
3519	2018	AN	1			20	2	2	3			3	1	3	3		0			1		2	4		1	1	2				A	general	2	1
3587	2018	DR	1			5	2	4	4			4	1	5	5	80	7	11	2	1	2	4	6	4	1	2					A	general	2	1
3604	2018	ED	1			10	1	4	4			4	1	3	2	70	0	8	12	2	2	3	6	7		1	2				A	general	1
3606	2018	ED	1			10	1	5	5		3	4	1	4	4	80	0	8	10	1	3	3		5	1	1	2				A	general	1	1	3
3611	2018	RM	1	10	20	30	1	4	3		4	3	2	4	4	90	5	14	8	1	2	4	5	4	1	2					A	general	1	1	2
3624	2018	FM	1	2	15	30	2	2	2			3	2	3	3	53	5	15	2	2	2	3	6	4		1	2				A	general	2
3644	2018	DR	1			10	1	2	1			1	1	1	1	100	7	14	0	1	2	2	4	6		1	2				A	general	1
3645	2018	OE	1			30	2	5	5		5	5		5	5	40	5	15		1		5	8	8	1	2					A	general	2	1	1
3671	2018	DR	1			30	2	2	2			2	1	2	4	55	3	15	0	2	0	2	5	6	1	1	1				A	general	2	1
3672	2018	FM	1	10		10	2	4	4		4	4	2	5	5	80	5	11		1		4	7	6	1	1	2				A	general	2	1	2
3699	2018	DR	1			10	2	4	4		2	4	1	4	4	55	5	14	0	1	1	4	6	8	1	1	1				A	general	2	1	4
3757	2018	DR	1			10	2	4	4		3	4	1	4	4	78	5	15	12	1	2	4	6	4	1	1	2				A	general	2	1	3
3768	2018	DR	1			1	2	4	4		4	4	1	4	4	80	5	12	12	2	1.5	5	7	6	2	2					A	general	2	2	2
14	2018	ED	1			10	2	3	2			3	1	3	3	69	0	10	18	1	3	3	6	8		2					B	general	2
53	2018	DR	1			30	2	5	4			4	1	4	3	70	7	14	0	1	2.5	3	5	4	1	1	2				B	general	2	1
56	2018	AN	1			0	2	3	2		1	2	1	3	3	80	0	14	15	1	3	2	4	7	2	1	1				B	general	2	2	5
205	2018	FM	1	30	400	20	1	1	1			1	2	2	3	90	3	14	0	2	2	3	5	4	2	1	1				B	general	1	2
406	2018	FM	1	10		10	2	4	4			3		4	3	14.5	7	15	0	2	2	3	5	4	1	1	2				B	general	2	1
462	2018	FM	1	15	100	30	2	3	3		5	4	2	4	4	72	2	11	0	2		4	6	6		1	2				B	general	2		1
473	2018	FM	1	15	28	30	2	2	3		3	3		3	3	60	4	10	0	1	2	3	7	8		2					B	general	2		3
561	2018	AN	1			0	2	5	5		5	5	1	5	5		7	14	7	2	1	5	8	6	1	1	2				B	general	2	1	1
659	2018	FM	1		70	10	2	4	3		4	3		4	2	61	7	15	0	2		4	6.5	4	1	1	2				B	general	2	1	2
696	2018	OE	1			5	2	3	3		4	3		3	3	50	7	15		1		5	5.5	8	1	1	2				B	general	2	1	2
825	2018	AN	1			0	2	3	4		3	3	1	4	3	89	0	14	16	1	2.5	3	6	6		1	2				B	general	2		3
935	2018	ED	1			0	2	5	3		3	4	1	5	3	50	0	14	24	1	3	5	8	10		1	2				B	general	2		3
1205	2018	FM	1	15	200	0.3	1	3	3		4		2	3	3	80	5	14	12	2	3	2	6	4	1	1	2				B	general	1	1	2
1235	2018	DR	1			10	2	4	3		3	3	1	3	3		5		8	1	1	3	5			1	1				B	general	2		3
1279	2018	RM	1	17	40	10	2	3	3		3	2		3	3	110	4	8	0	1	3	3	6	4	1	2					B	general	2	1	3
1310	2018	ED	1			5	2	3	4			4	1	4	2	60	3	11	24	1	3	3	6	0	1	1	2				B	general	2	1
1318	2018	ED	1			0	2	3	3		4	3	1	3	3	78	0	10	12	1	3	3	8	10	2	1	2				B	general	2	2	2
1416	2018	AN	1			0	2	4	4			4	1	4	4	80	0	16	18	2	2	4	8	4		1	2				B	general	2
1548	2018	FM	1	35	200	20	1	3	4			3	1	2	3	120	3	10	10	1	3	3	4		2	2					B	general	1	2
1560	2018	FM	1	20	330	50	1	3	4		4	4		4	1		2	10	0	1	2	3	6	4	1	1	2				B	general	1	1	2
1606	2018	ED	1			5	2	4	3			4	1	3	3	60	0	11	10	1	3	4	9	10		1	2				B	general	2
1612	2018	FM	1	10	30	30	2	3	3		3	3	1	3	3	80	3	14	0	2	2	4	5	20	1	2					B	general	2	1	3
1620	2018	DR	1			10	2	2	3			2	2	3	3	80	5	11		2		2	6	7		1	1				B	general	2
1694	2018	ED	1	3	4		2	4	4		4	4	1	4	5	84	0	14	21	1	3.5	4	6	14	1	1	2				B	general	2	1	2
1749	2018	FM	1	5		20	2	4	4			4	1	4	4	70	7	10		1		3	5	4	1	1	2				B	general	2	1
2047	2018	DR	1			60	2	4	2			2	1	2	3	70	5	14		1		2	5	7	2	2					B	general	2	2
2052	2018	DR	1			10	2	4	4		4	4	1	3	2	80	5	11	0	2	3	3	4	4		1	1				B	general	2		2
2053	2018	FM	1	12	12	0	2	4	4		5	5	1	4	5	52	5	14	3	1	2	4	5	8	1	1	1				B	general	2	1	1
2200	2018	FM	1	10	200	70	2	2	2			3		3	3	80	3	10	0	2	3	4	6	7		1	2				B	general	2
2457	2018	FM	1	15	25	40	2	3	4		4	3	2	4	5					1		4			1	1	2				B	general	2	1	2
2467	2018	ED	1			20	2	3	3			3	1	3	3	80	0	14	22	1	4	3	6	8	1	2					B	general	2	1
2481	2018	AN	1	3	3	5	2	5	3		4	5	1	5	4	78	7	10	1	1	3	5	8	4	1	2					B	general	2	1	2
2636	2018	OE	1			50	2	4	3			4		4	3	50	5	10		1		4	6	8		1	1				B	general	2
2672	2018	FM	1	10	200	30	1	2	3		3	3	1	3	3	78	4	14	0	2	2.5	3	6.5	4	2	1	1				B	general	1	2	3
2709	2018	FM	1	5		0	2	4	4			4	1	4	4	55	5	14		2		5	6	4		1	2				B	general	2
2737	2018	AN	1			10	2	4	4			3	1	3	3	70	3	15	6	1	3	3	6	4		1	2				B	general	2
2874	2018	ED	1			10	2	5	3			4	1	4	2	80	0	14	11	1	3.5	3	7	10		1	2				B	general	2
2895	2018	DR	1			20	1	4	4		4	4	1	4	2		7	14	12	1	3	3	6	4	1	2					B	general	1	1	2
2906	2018	DR	1			0.2	1	4	4		4	3	1	4	3					1		3			1	1	2				B	general	1	1	2
2918	2018	ED	1		130	5	2	4	4		4	4	1	4	4	64	0	14	24	1	2	4	8	10		1	2				B	general	2		2
2934	2018	DR	1			30	2	4	3		3	4		4	4	80	7	10	5	2	1	4	6	18		1	2				B	general	2		3
3063	2018	FM	1	3		10	2	4	4		4	4		5	4	60	5	11		1		4	6	8	1	1	2				B	general	2	1	2
3107	2018	FM	1	1		10	2	3	3		4	4		4	3	60	5	11		2		4	6	4	1	1	2				B	general	2	1	2
3146	2018	ED	1			0.3	2	3	2			2	1	2	2					1		2			1	1	2				B	general	2	1
3411	2018	ED	1			5	2	5	4			4	1	3	3	80	1	14	24	1	3	3	7	15		2					B	general	2
3720	2018	RM	1	45	180	90	1	5	5		5	4	1	2	5	116	0	10	1	1	3	2	2	5	1	1	1				B	general	1	1	1
61	2018	AN	1			30	2	5	4			4	1	4	4	80	7	10		1	2	4	7	6	1	2					C	general	2	1
376	2018	RM	1	25	30	50	1	4	4		3	3		2	2	90	6	10	12	1	3	3	4	2		1	2				C	general	1		3
479	2018	FM	1	40	300	15	2	3	4			3	1	3	3	76	3	11	14	1	2	2	6	5	2	1	2				C	general	2	2
698	2018	FM	1	5	5	20	2	4	4		4	4	1	4	4	80	5	14	6	1	2	4	6	6	1	1	2				C	general	2	1	2
828	2018	FM	1	1	400	40	1	2	2			2	1	3	2	80	7	15	24	1	2.5	4	8	8	1	2					C	general	1	1
907	2018	AN	1			10	1	4	4		3	3	1	4	4	88	7	11	22	1	3	3	6	4	2	1	1				C	general	1	2	3
917	2018	RM	1	30	30	20	2	4	4		3	4		4	4	90	5	10	7	1	2	3	7	4	1	1	1				C	general	2	1	3
1045	2018	RM	1	30	100	10	2	4	4			4	1	4	3	80	7	10	0	1	2	4	5	5		2					C	general	2
1092	2018	PM	1			40	2	3	2		3	2		3	3		5	14		2		3	7	8	2	1	1				C	general	2	2	3
1138	2018	PM	1			40	2	2	2		3	2		2	4	55	7	14		1		4	7	8	2	2					C	general	2	2	3
1147	2018	PM	1			40	2	3	2		3	3		3	3	40	3	15		2		4	5	8	2	1	1				C	general	2	2	3
1204	2018	RM	1	30	200	30	2	4	4			4	2	4	4	80	7	10	0	2	2	4	6	6		2					C	general	2
1264	2018	PM	1			30	2	4	3		4	4		4	4	45	7	14		1		4	8	8	2	2					C	general	2	2	2
1291	2018	AN	1			5	2	5	5		3	4	1	5	4	80	2	15	12	1	2	5	6	8		1	2				C	general	2		3
1474	2018	ED	1			5	2	4	4		4	4	1	1	4	72	4	11	12	1	3	3	8	8	1	1	2				C	general	2	1	2
1617	2018	ED	1			5	2	4	3		4	4	1	4	4	80	1	11	20	1	3	3	8	7	1	1	1				C	general	2	1	2
1685	2018	FM	1	15	400	10	2	3	3		2	3	2	3	3	66	5	10	0	2	2	3	6	6		1	1				C	general	2		4
1717	2018	AN	1			20	1	4	4		4	4	1	4	4	70	3	10	1	1	2.5	3	6	3		1	2				C	general	1		2
1911	2018	ED	1			0	2	4	4		4	3	1	4	4	60	2	14	12	1	2	3	7	10		2					C	general	2		2
1957	2018	ED	1			5	2	4	3		3	3	1	3	2	60	0	14	24	1	2	4	9	8	1	1	2				C	general	2	1	3
2057	2018	FM	1	18	250	20	1	2	1			2	2	2	2	92	6	11	3	2	4	2	5	2	1	1	1				C	general	1	1
2083	2018	FM	1	20	70	0	2	3	3			3	1	3	3	70	5	14	0	2	2	3	5	2		1	2				C	general	2
2278	2018	AN	1			15	2	3	3		4	4	1	4	4	65	4	14	5	1	2	4	6	10		1	2				C	general	2		2
2408	2018	FM	1	30	100	5	2	4	4			3	2	3	3	70				2		4				1	2				C	general	2
2429	2018	FM	1	20	300	50	2	3	4			3	2	3	3	75	3	11	12	1	2	3	6	5		1	2				C	general	2
2431	2018	FM	1	8	5	5	2	2	2			3		3	4	65	5	15	8	2		5	7	4	2	1	2				C	general	2	2
2896	2018	FM	1	8	100	5	2	4	4		2	3		3	3	84	7	14	0	2	2	2	5	4	2	1	2				C	general	2	2	4
2905	2018	ED	1			10	2	5	4		3	4	1	5	5	72	7	15	48	1	3	4	8	12	1	1	1				C	general	2	1	3
2915	2018	FM	1			10	2	3	4		3	4		4	4					1		4			1	1	2				C	general	2	1	3
2920	2018	FM	1			20	2	3	3		4	3	1	2	3	80	7	11	15	1	1.5	3	8	4	1	2					C	general	2	1	2
3294	2018	RM	1	30	150	10	2	5	5			4	1	4	4	72	5	14	0	1	2	4	6	6	1	2					C	general	2	1
3384	2018	FM	1	15	250	0	2	5	4			3		4	3	76.5	7	14	1	1	2	3	5	4		1	2				C	general	2
3571	2018	RM	1	30	100	10	1	3	4		4	4	2	4	4	80	7	10	1	2	2	4	5	6	1	1	2				C	general	1	1	2
3689	2018	FM	1	10	20	5	1	4	5		3	4	1	5	5	77	7	14	12	1	3	4	6	4	2	1	2				C	general	1	2	3
51	2018	PD	1		17	10	1	5	3			5	1	4	4	90	5	10	0	2	2.5	5	5	4	1	2					A	medical	1	1
63	2018	PY	1	3	13	20	2	4	4		4	4	1	4	4	80	7	15	36	1	2.5	4	7	4		2					A	medical	2		2
73	2018	PD	1	6	80	10	2	3	3			3	1	2	1	80	0	14	0	1	2	3	6	4	1	1	1				A	medical	2	1
141	2018	PD	1	10	40	10	2	4	4		4	4	1	4	4	100	3	14	12	1	3	4	6	4	1	1	2				A	medical	2	1	2
219	2018	NU	1	20	80	0	1	4	3			3	1	2	4	80		7		1	3	2	6	4		1	2				A	medical	1
238	2018	PY	1	5	15	10	2	4	3		4	4	1	4	3	40	5	15		2		4	6	8	1	2					A	medical	2	1	2
243	2018	PY	1	6	8	10	1	4	3			5	1	4	4	90	7	15	0	1	2	4	5	4	1	2					A	medical	1	1
285	2018	PD	1	18	50	20	1	3	4			4	1	5	5	100	7	10	12	2	2	3	5	4	1	1	1				A	medical	1	1
330	2018	PY	1	10	40	0	2	2	3			2		3	2	80	4	10	0	2	2	1	7	4	2	1	2				A	medical	2	2
333	2018	PD	1	5	30	10	1	3	3			2	1	3	2		3	14	10	2	2	2	5	1	1	2					A	medical	1	1
359	2018	DM	1	2	5	30	1	4	3		3	4	1	4	4	80	2	10	0	1	2.5	3	4	2	1	1	2				A	medical	1	1	3
390	2018	PY	1	5	20	20	2	4	5		5	4	1	4	3	90	6	10	14	2	2	4	6	4	1	2					A	medical	2	1	1
485	2018	PY	1			20	2	4	5		5	4		2	2					1		2			1	1	2				A	medical	2	1	1
521	2018	PY	1	5	20	30	2	4	4			3	1	2	2	100	0	14	10	2	2.5	2	6	3		2					A	medical	2
556	2018	DM	1	5	5	30	2	3	3		3	3	1	4	4				0	2		3				1	2				A	medical	2		3
565	2018	PD	1			10	1	3	3		4	3	1	3	3	90		11	0	2		2		3		1	2				A	medical	1		2
617	2018	PD	1	10	40	10	2	2	2			3	1	2	2	100	7	14	8	1		2	6	0		1	2				A	medical	2
745	2018	PD	1	10	40	5	1	5	4			4	1	4	2	82				1		4			2	1	1				A	medical	1	2
782	2018	NU	1			20	1	2	2			3	2	3	3	83	1	20		1		3	2	4	2	2					A	medical	1	2
833	2018	PY	1	20	60	30	1	3	4		3	3	2	4	4	120	1	10	0	1	2	2	7	4	2	1	1				A	medical	1	2	3
852	2018	PD	1	10	30	20	2	3	3		2	4	1	4	3	70	3	12	1	2	2	3	6	0		2					A	medical	2		4
945	2018	PD	1			3	1	4	3			3	1	3	2	100	3	14	10	1	2	2	7	2	2	2					A	medical	1	2
990	2018	PD	1	8	20	0	1	5	3			3	1	3	2	90	7	14	0	2	3	2	5	3		2					A	medical	1
1048	2018	PY	1			10	2	4	4			4		4	4	80	5	14	0	1	2	4	5	5	1	1	2				A	medical	2	1
1058	2018	PD	1	15	20	10	1	2	1			1	2	1	3		1	14		1		2	5	0		1	1				A	medical	1
1084	2018	PD	1	15	60	10	1	3	3			3	1	2	2	100	7	12	8	1	3	2	5	3	1	1	2				A	medical	1	1
1141	2018	PY	1	8	30	30	2	3	2		3	3		2	2	80	0	15	0	2	2.5	3	5	4		1	2				A	medical	2		3
1164	2018	PY	1	7	20	20	1	3	4		3	4	1	3	2	70	7	15	0	2	3	2	5	4	1	2					A	medical	1	1	3
1218	2018	PD	1	10	40	20	1	4	3		2	3	1	2	2		2	14	11	1	3	2	4	0		1	2				A	medical	1		4
1275	2018	PY	1	20	20	30	2	3	3		3	3	1	3	2	80	7	9	0	1	2.5	3	6	4	1	1	2				A	medical	2	1	3
1356	2018	NU	1	8	20	20	2	5	4		3	4	1	4	3	96	5	14	0	2	2.5	5	5	4	1	1	2				A	medical	2	1	3
1370	2018	PY	1	3	20	30	2	3	3		5	3		4	2	80	7	15	12	1	3	3	6	5	1	1	1				A	medical	2	1	1
1460	2018	PD	1	10	40	20	2	3	4			3	1	3	2	96	5	10	0	1	3	2	6	4	2	1	2				A	medical	2	2
1489	2018	PD	1	6	40	5	2	4	3			4	1	4	3	105	5	14	13	1	2	3	5	4		1	2				A	medical	2
1502	2018	PD	1	18	40	10	1	4	3			3	1	1	2	92	1	14	0	1	4	2	4	1		1	2				A	medical	1
1515	2018	PY	1	3	20	10	2	4	1		4	4		3	3	94	6	10	0	1	2	3	6	4	1	1	2				A	medical	2	1	2
1534	2018	PD	1	10	30	0	2	3	2			3	1	2	2	102	7	14	14	2	3	2	7	4	2	1	1				A	medical	2	2
1539	2018	PD	1	10	30	10	2	4	4			4		4	3	80	7	10	15	2		4	6	4		1	2				A	medical	2
1602	2018	PD	1	10	30	20	2	3	3		2	3	1	3	3	120	3	12	0	1	3	3	5			1	2				A	medical	2		4
1627	2018	PD	1	7	30	20	1	2	3			3	1	4	4	85	1	10	8	2	2	4	7	1	2	1	2				A	medical	1	2
1671	2018	NU	1	15	36	10	2	3	4		4	4	1	3	1	86	3	14	0	1		3	6	4		1	2				A	medical	2		2
1704	2018	DM	1	1	2	30	2	4	3		5	3	1	2	2	100	0	5	0	1	2.5	2	6	4	1	2					A	medical	2	1	1
1735	2018	PY	1				1	4	3		2	3	1	2	2					1		2				1	2				A	medical	1		4
1778	2018	DM	1	3	5	50	2	3	3			3	1	3	2	70		5		1		3	7	3	1	1	1				A	medical	2	1
1857	2018	DM	1	0.5	4	30	2	4	3		3	4	1	3	4	98	2	14	7	2	3	3	5.5	4	1	2					A	medical	2	1	3
1901	2018	PY	1	7	50	30	1	3	3		3	3		3	3	115	4	11	0	2	2	2	6	3	1	1	1				A	medical	1	1	3
1928	2018	NU	1	15	20	0.05	2	3	3			4	1	2	4					1		3			2	2					A	medical	2	2
1941	2018	DM	1			24	2	4	3			4	1	3	4	78	2	30		1		3	5	7		2					A	medical	2
1954	2018	PY	1	5	28	10	1	3	3		3	3		4	3	97	7	14	12	2	3	3	6	7		1	1				A	medical	1		3
2161	2018	PY	1			50	2	4	3		4	4	1	4	4	79	6	15	0	1	2	4	6	5	1	1	2				A	medical	2	1	2
2215	2018	PD	1	10	30	10	2	3	2			2	1	3	2	120	7	9	0	1	3	2	6	4		2					A	medical	2
2275	2018	PD	1	10	40	10	2	3	3			3	1	2	3	88				2		2				1	2				A	medical	2
2441	2018	PY	1	3	48		2	4	4		4	4		4	4	80	5	14	0	2	2	3	5	5	1	1	2				A	medical	2	1	2
2463	2018	DM	1	2	2	10	2	5	3		5	5	1	3	3	77	5	14	12	1	3	4	7	5	1	2					A	medical	2	1	1
2486	2018	NU	1	20	50	50	1	3	2			3	1	4	4	90	3	5	0	2	2	2	5	0	1	1	2				A	medical	1	1
2500	2018	PY	1	6	30	30	2	4	4		4	4	1	4	5	140	7	14	1	1	2	4	6	4		2					A	medical	2		2
2520	2018	PY	1	5	25	20	1	4	4		5	4	1	4	4	88	4	10	5	1	2	4	5	4		2					A	medical	1		1
2545	2018	DM	1	1	1	50	2	3	3			2	1	3	3	100	7	14	4	1	3	2	5	0	1	2					A	medical	2	1
2591	2018	DM	1	2	5	30	2	4	4		3	4	1	4	4	65	3	5		1		4	7	9	1	1	2				A	medical	2	1	3
2626	2018	PD	1	10	40	10	1	3	1			2	1	2	2	100	0	10	9	2	3	2	4	4	1	1	2				A	medical	1	1
2630	2018	PD	1	20	100	30	1	1	1			1	2	1	1	130	0	10	0	2	3	1	4	0		1	1				A	medical	1
2633	2018	PD	1	15	20	10	1	4	3			3	1	3	3	111	5	15	18	2	3	3	5	0	1	2					A	medical	1	1
2715	2018	PD	1	15	50	10	1	3	3			3	2	2	2		1	13		2		2				1	2				A	medical	1
2727	2018	PY	1			20	1	4	3			3	1	3	3	80	5	14	0.5	2	2	2	7	4	1	2					A	medical	1	1
2761	2018	NU	1			20	2	3	3			3	1	3	3	88	5	14	24	1	3	1	4	10		2					A	medical	2
2766	2018	PY	1	10	30	70	2	4	3		4	4		4	3	79	5	14		1		3	5	4	1	1	1				A	medical	2	1	2
2833	2018	PD	1	10	30	20	2	4	3			4	1	4	3	89	7	14	0	1	3	3	6	4		2					A	medical	2
2863	2018	PD	1	20	70	20	2	4	3		4	3	1	2	1					1		3				2					A	medical	2		2
2884	2018	NU	1	12	20	0.05	2	5	5		5	5	1	5	5	76			12	1		5	6			2					A	medical	2		1
2913	2018	PD	1	15	45	20	1	4	3		4	3	1	3	3	102	5	12	7	2		2	6	4	2	1	2				A	medical	1	2	2
2959	2018	PD	1	5	20	80	1	4	3		3	3	1	2	1	100	5	14	10	1	3	3	6	4	2	2					A	medical	1	2	3
2981	2018	NU	1	15	30	20	2	4	4		5	4	1	4	4	88	3	9	12	1	3	3	6	4	1	2					A	medical	2	1	1
3053	2018	PD	1	15	23	10	1	3	3		4	2	1	2	3	108	1			2	3	1	3.5	0		2					A	medical	1		2
3081	2018	PY	1	7	31	40	1	3	4		4	3		4	4	80	5	15	11	2	2	4	5	4	1	1	2				A	medical	1	1	2
3119	2018	PY	1	7		20	2	4	4		3	4		5	5	88	5	11	2	1	2	3	6	4	1	1	1				A	medical	2	1	3
3179	2018	PY	1	6	28	40	2	3	3		4	3		4	3	103	6	10	0	1	3	3	6	4	1	2					A	medical	2	1	2
3198	2018	NU	1	10	30	20	2	4	3			4	1	3	3	80	4	14	10	1	2	3	6	4	1	1	2				A	medical	2	1
3217	2018	PD	1		20	10	2	4	3			4	1	4	4	80	5	14	12	1	3	3	6	5		2					A	medical	2
3236	2018	PY	1	8	40	30	2	3	3		2	3	1	2	3	80	3	14		1		1	6	3	2	2					A	medical	2	2	4
3347	2018	DM	1	2	5	10	2	5	4		4	5	1	5	4	70	5	14	13	1	2	5	7	7	1	2					A	medical	2	1	2
3593	2018	PY	1	8	35	20	1	4	4		2	3		2	2	90	2	15	0	2	2.5	2	5	4	1	1	1				A	medical	1	1	4
3607	2018	NU	1	20	38	0	2	4	4		4	4	1	3	4	80	2	11	12	1	3	2	3	4	1	2					A	medical	2	1	2
3627	2018	PD	1			0	1	3	3			3	1	2	3	114	7	14	0	1	2.5	1	5.5	2		1	2				A	medical	1
3666	2018	DM	1	2	5	25	2	2	5		2	5	1	5	5	84	7	7	7	1	2	5	6	4	1	1	1				A	medical	2	1	4
3779	2018	PD	1	15	25	5	1	4	4		3	3	1	3	3	120	0	15	0	2	2.5	2		4	1	2					A	medical	1	1	3
3780	2018	DM	1	2	6	30	2	3	3		4	1	1	4	4	70			3	2		3			2	2					A	medical	2	2	2
3793	2018	PY	1	12	18	10	2	5	5		5	4		3	3	98	3	14	10	2	3	3	6	4	1	1	2				A	medical	2	1	1
652	2018	PY	1	8	15	10	2	4	4		4	4	1	4	4					1		4			1	2					B	medical	2	1	2
846	2018	PY	1	15	60	30	2	4	3		4	4		4	4	74	7	10	0	1	2	4	8	4		1	1				B	medical	2		2
979	2018	PD	1	5	20	30	2	3	3		3	3	2	3	3	100	1	15	12	2	3	3	6	4		2					B	medical	2		3
984	2018	NU	1	20	30	50	2	2	3			2	2	2	2	121	7	14	9	2	3	3	6	4		1	2				B	medical	2
1114	2018	NU	1	10	40	1	2	4	4			4	1	4	4	72	0	7	22	1	2	4	6	4		1	2				B	medical	2
1463	2018	PD	1	15	50	90	1	4	3		2	2	1	1	3					1		2			1	2					B	medical	1	1	4
1557	2018	PD	1	10	25	5	2	4	3			3	1	4	3	85				2	3.5	2				1	2				B	medical	2
2093	2018	PD	1	7	20	5	2	5	4		3	5	1	5	4	78	7	14	0	1		4	6	4		1	2				B	medical	2		3
2110	2018	PD	1	5	30	20	2	3	4			4	1	3	3	75	5	10	12	1	3	3	5	4	1	2					B	medical	2	1
2655	2018	PD	1		30	0	2	4	4			3	1	4	3	133	7	15	0	2	3	2			2	1	2				B	medical	2	2
2877	2018	PD	1	8	20	20	1	3	3		4	4	1	2	2	80	7	10	3	1	3	3	8	4		1	2				B	medical	1		2
3172	2018	PY	1	15	30	50	2	5	5		5	5		4	4	78	3	14	0	2	3	2	6	4	1	1	2				B	medical	2	1	1
347	2018	PY	1	8	800	5	2	5	4		5	4		4	5	70	7	14	17	2	3	4	8	4	1	2					C	medical	2	1	1
412	2018	PD	1	10	30	10	2	4	3		3	3	1	3	3	80	7	10	0	1	2	3	4	4	2	1	2				C	medical	2	2	3
656	2018	PD	1	5	40	25	1	3	3			3	1	3	3	78	3	14	12	1	3	3	6	0	1	1	1				C	medical	1	1
871	2018	NU	1	10	30	70	2	3	3		3	3	1	3	2	89	0	14	7	1	2.3	3	6	4	2	1	2				C	medical	2	2	3
1336	2018	PY	1	3	10	10	2	3	3		3	3	1	3	3	80	7	14	12	1	2	3	8	6		2					C	medical	2		3
1525	2018	NU	1	12	40	0	2	4	4			3	1	4	4	80	7	14	17	1	3	3	6	1		1	2				C	medical	2
1748	2018	PD	1	10	50	5	2	3	4			4	1	4	4	80	7	14	0	2	2	3	8	4	1	2					C	medical	2	1
1770	2018	PY	1	4	20	30	2	5	4		4	4	1	4	4	100	7	10	0	1	3	4	8	8	2	1	1				C	medical	2	2	2
2059	2018	PY	1	40		20	2	5	5		4	4	1	4	4	80	7	14	0	1	3	4	6	4	1	2					C	medical	2	1	2
2513	2018	NU	1	20	35	10	2	3	3			3	1	3	3	80	4	15	12	1	2	3	8	4	2	1	2				C	medical	2	2
2858	2018	PD	1	10	30		1	3	4		4	3	1	3	2	120	7	14	0	2	3	3	6	4		1	2				C	medical	1		2
3665	2018	NU	1	20	40	10	1	4	4		4	4	1	3	3	90	0	15	0	1	2.5	2		4	1	2					C	medical	1	1	2
116	2018	OS	1	30	90	10	1	3	3			4	2	4	4	120	3	20		1		4	5	4	2	1	1				A	surgical	1	2
127	2018	CS	1	15	25	0	2	3	3		4	4	1	5	4	80	5	11	13	1	2.5	5	7			1	2				A	surgical	2		2
134	2018	OG	1	25	70	10	1	4	4			4	1	3	3	90	1	7	10	2	2	3	5	4	1	1	2				A	surgical	1	1
189	2018	OG	1			10	2	4	4		3	4	1	4	4	80	3	15	12	2		2	7	6	1	1	2				A	surgical	2	1	3
191	2018	OS	1	12	100	20	1	4	3		4	3	1	2	4	100	0	5	0	1	1.7	2	5	0	1	1	2				A	surgical	1	1	2
195	2018	EN	1	10	30	5	1	4	4			4	1	3	4	90	0	7	0	1	1	2	5	3		1	2				A	surgical	1
210	2018	OS	1	15	100	20	2	3	4			4	1	4	3	95	3	5	5	1	2	3	6	4		1	2				A	surgical	2
245	2018	PS	1	10	40	85	1	3	2			3	1	2	2	130	0	7	0	1	3	1	4	0	1	1	2				A	surgical	1	1
320	2018	OP	1	5	14	20	1	3	3			2	1	3	2	112	2	14	3	2	2	2	5	1	1	1	2				A	surgical	1	1
362	2018	OG	1	30	120	20	1	3	3			3	2	2	2	100	3	5	8	2	2	2	5	0	1	1	2				A	surgical	1	1
404	2018	NS	1	60	100	10	1	3	3			1	1	1	1	124	1	14	0	1	3	1	4	1		1	2				A	surgical	1
444	2018	OP	1			25	1	2	3			3		3	3	84	4	14	10	1	3	3	6	3		1	2				A	surgical	1
496	2018	EN	1	5	10	50	1	4	2			4	1	2	2	100	1	14	10	1	3	2	5	0	2	2					A	surgical	1	2
543	2018	OG	1		60	10	2	3	3			3	1	4	4	86	2	10		2		2	6	4	1	1	2				A	surgical	2	1
563	2018	PS	1	15	30	30	1	3	3		3	3	1	2	2	140	2	10	4	1	3	2	4	4	2	2					A	surgical	1	2	3
605	2018	OS	1	10	80	10	2	2	3			4	2	4	4	100	4	7		2		4		0		1	2				A	surgical	2
640	2018	EN	1	10	20	40	1	3	3		3	3	1	4	3	100	3	10	8	1	3	3	4.5	1	2	1	2				A	surgical	1	2	3
644	2018	NS	1	25	60	10	1	4	4			2	1	3	3	105	1	14	12	1	2	2	5	0		1	2				A	surgical	1
654	2018	EN	1	30	30	40	2	5	2			4	1	5	4	80	3	10	12	1	3	5	6	4	2	1	1				A	surgical	2	2
780	2018	OG	1	13	22	10	2	4	3			4	1	4	3	88	5	14	0	2	3	3	5	5		1	1				A	surgical	2
853	2018	OS	1	10	100	5	1	4	3		3	4	1	4	4	100	6	5	0	1	2	3	6	0		1	2				A	surgical	1		3
855	2018	OG	1	30	45	10	2	3	3		3	3	2	3	2	90	2	10	8	2	2.5	2	5	4		1	1				A	surgical	2		3
862	2018	NS	1	30	70	0	1	4	3			1	1	1	3	120	1	14	11	1	4	1	5	4		1	2				A	surgical	1
893	2018	OS	1	70	70	60	1	1	1			1	2	1	1		0	5	3	1	5	1	3	0		2					A	surgical	1
910	2018	UR	1	32	80	0.2	1	3	1			1	2	3	3	95	0	15	12	1	1	2	4	4		1	1				A	surgical	1
911	2018	CS	1			0	1	2	4			4	1	3	3	120	3	14	0	2		2	5	3		2					A	surgical	1
968	2018	CS	1	25	30	0	2	3	3			4	1	4	4	104	2	11	18	1	3	2	5	8	1	1	2				A	surgical	2	1
1060	2018	OP	1	20	23	30	2	3	3		3	3	1	3	3	90	7	16	12	2	2	3	8	4	2	1	2				A	surgical	2	2	3
1063	2018	OS	1	15	40	33	1	1	1			1	1	1	1	110	2	5	8	1	4	1	4	4		1	1				A	surgical	1
1077	2018	UR	1	10	100	10	1	4	4		2	3	1	3	3	94	2	14	11	1	1	3	6	4	1	1	1				A	surgical	1	1	4
1089	2018	PS	1	10	100	70	1	3	3		3	3	1	2	4	100	5	5	6	1	4	3	6	0	1	1	2				A	surgical	1	1	3
1198	2018	EN	1	12	30	70	1	4	3		3	3	1	2	3	90	0	10	0	1	3	2	3	0	1	1	1				A	surgical	1	1	3
1211	2018	OG	1	20	40	30	1	2	3			2	1	2	2	100	0	15	0	2	2	2	5		1	1	1				A	surgical	1	1
1242	2018	OS	1	20	100	60	1	3	3		3	3	2	3	2	168	0	14	1	1	3	1	3	5	2	1	2				A	surgical	1	2	3
1316	2018	OS	1	10	50	60	1	3	4		3	4	2	3	3	80	1	10	8	1	2	2	5	4	1	1	1				A	surgical	1	1	3
1334	2018	OP	1	10	8	80	1	3	3		3	3	1	4	3	80	3			1		2	5		1	2					A	surgical	1	1	3
1388	2018	EN	1	12	24	20	1	3	3			3	1	2	2	100	3	15	0	1	2	2	4	0		1	2				A	surgical	1
1593	2018	OP	1	5	15	90	1	2	2			2	2	1	2	110	0	0	0	2	4	2	4	0		1	2				A	surgical	1
1597	2018	OG	1	33	42	10	1	4	3		4	4	2	4	3	92	0	7	10.5	2	2.5	4	5	1		2					A	surgical	1		2
1614	2018	OG	1	15	20	85	2	4	4			4	1	3	3	70	1	10	10	2	3	3	6	3	2	2					A	surgical	2	2
1666	2018	EN	1	15	40	10	2	4	4		5	4	1	4	4	84	5	15	10	2	1	3	6	4	1	1	2				A	surgical	2	1	1
1768	2018	NS	1	20	40	10	2	4	4		4	4	1	4	4	80	7	14	12	1	2	3	8	6	1	2					A	surgical	2	1	2
1769	2018	EN	1	10	30	30	1	2	3			3	1	3	3	100	2	14	0	2	3	2	4	4	1	1	2				A	surgical	1	1
1830	2018	OP	1			20	1	2	3			3	1	3	2	126			0	2		2		0		1	1				A	surgical	1
1902	2018	OG	1	20	60	10	2	2	3			3	1	2	2	100	0	10	15	2	2	1	5	2	1	1	2				A	surgical	2	1
1936	2018	OS	1			15	2	3	4			3		3	3	56	4	26		2		4	6			2					A	surgical	2
1978	2018	PS	1	20	40	50	1	4	4		3	4	1	4	4		4	14	0	2	1	2	4	0	1	2					A	surgical	1	1	3
1986	2018	OG	1	30	100	60	1	2	4			2	2	2	3	100	2	5		2		2	5	0	1	2					A	surgical	1	1
2078	2018	OP	1	10	15	90	1	4	1			2	2	2	2	126	2	10	0	1	3	1	6	0		1	2				A	surgical	1
2133	2018	OS	1			15	2	3	4			4	1	4	3	70	5	14		1		4	6	8		2					A	surgical	2
2177	2018	OP	1	5	5	50	2	4	4		5	4	1	5	4	80	7	9	12	1	2	3	6	4	1	2					A	surgical	2	1	1
2185	2018	CS	1	30	40	60	1	5	4			4	1	3	4	100	2	5	7	1	3	2	6	4	1	1	1				A	surgical	1	1
2213	2018	OG	1	20	60	10	1	3	3			3	2	3	2	96	0	10	12	2	2.5	2	6	4	2	1	2				A	surgical	1	2
2314	2018	OG	1	10	25	0.1	2	4	3			4	1	3	2					2		2				1	2				A	surgical	2
2397	2018	OS	1	30	35	10	1	4	4		4	4	1	4	3	100	3	14	0	1	2	3	5	0	1	2					A	surgical	1	1	2
2472	2018	EN	1	20	20	30	1	4	3		3	3		4	3	80	3	14		1		3	4	20	2	2					A	surgical	1	2	3
2524	2018	OG	1	10	30	10	2	3	1			3	1	2	2	84	3	14	2	2	2	3	6	7	1	1	2				A	surgical	2	1
2534	2018	OP	1	4	10	40	1	3	4			3	1	3	3	91	6	10	0	1	3	2	5	4		1	1				A	surgical	1
2560	2018	PS	1	15	30	35	1	3	3		3	3	1	4	3	80	3	14	0	2	1	3	5	3		1	2				A	surgical	1		3
2613	2018	NS	1	50	200	50	1	1	1			1	2	1	1	120	2	10	3	1	2	1	3	1	2	1	1				A	surgical	1	2
2702	2018	OG	1			10	1	3	3			3	1	4	3	120	2	15	10	2	3	3	5	6	1	1	1				A	surgical	1	1
2703	2018	OG	1	20	75	10	1	3	3			3	2	3	3	100	2	10	0	2	2.5	2	5	4		1	2				A	surgical	1
2762	2018	OG	1	15	70	0	2	5	4		4	5	1	5	4	70	5	10	0	2	2	4	6	6		1	2				A	surgical	2		2
2885	2018	EN	1	3	10	10	2	4	4		4	4	1	4	4	78	2	14	12	1	2	4	6	4		1	2				A	surgical	2		2
2924	2018	OG	1	15	5	20	2	3	3			3	1	3	3	80	5	11	12	2	3	4	6	5	2	1	2				A	surgical	2	2
2925	2018	UR	1	15	30	10	1	4	4		3	4	1	3	2	95	0	14	10	1	2	3	5	4		1	2				A	surgical	1		3
2958	2018	OS	1	20	30	70	1	2	2		3	2	1	2	2		1	12	4	1	4	1	2	4	1	1	1				A	surgical	1	1	3
2962	2018	CS	1	22	22	1	2	4	3		4	4	1	4	3	100	5	15	12	1	3	4	5	4		1	2				A	surgical	2		2
2964	2018	OG	1	30	40	10	2	3	2			3	1	4	3	120				2		2			1	1	1				A	surgical	2	1
3026	2018	PS	1	10	40	50	1	5	5		3	4	1	5	5	88	0	5	8	1	2	2	4	2	2	1	2				A	surgical	1	2	3
3050	2018	OS	1	25	25	40	2	3	4			3	1	3	3	80	3	11	12	1	2	2	6	6		1	2				A	surgical	2
3099	2018	OG	1	20	30	20	2	4	3			3	1	3	4	100	1	10	0	2	3	1	5	4	2	2					A	surgical	2	2
3110	2018	CS	1	20	40	10	1	3	3			3	1	2	3	120	2	14	10	1	3	2	5	4	1	1	1				A	surgical	1	1
3115	2018	NS	1	50	60	50	1	2	2			2	1	4	2		0	14	4	1	4	1	3	28	2	1	1				A	surgical	1	2
3177	2018	OS	1	15	120	10	1	2	4			4		3	3	90	5	5	10	1	1.3	2	5	4	2	1	2				A	surgical	1	2
3191	2018	PS	1	15	30	20	1	3	1			3	1	3	2	114	6	5	8	1	4	3	5	0		1	2				A	surgical	1
3225	2018	EN	1	7	20	15	2	4	4		4	4	1	2	2	90	7	11	0	2	2	3	6	4		1	2				A	surgical	2		2
3228	2018	OP	1	15	3	10	1	4	4			4	1	4	4	144	2	10	0	2	2	4	5	4		1	2				A	surgical	1
3255	2018	OS	1	15	130	10	1	1	3			2	2	3	2	140	0	4	5	1	2	1	3.5	0		1	2				A	surgical	1
3295	2018	PS	1	20	50	40	1	3	3		2	3	1	2	2	130	0	15	10	1	3	2	5	0	2	2					A	surgical	1	2	4
3345	2018	EN	1	13	40	0.1	1	3	3			3	1	1	2	100			0	1		2				1	2				A	surgical	1
3407	2018	OG	1		80	10	1	4	3			3	1	2	1	85				2		2				1	2				A	surgical	1
3429	2018	OS	1	16	80	10	1	4	2		3	3	1	3	2	100	5	14	20	1	5	2	6	10		1	2				A	surgical	1		3
3530	2018	OS	1	20	20	50	1	3	3			3	1	2	2	130	2	14	7	1	4	3	5	4		2					A	surgical	1
3547	2018	PS	1	10	20	15	2	4	5		5	5	1	5	4	82	7	14	12	1	2	5	4	4	1	2					A	surgical	2	1	1
3563	2018	UR	1		50	0.1	1	4	4			4	1	4	3		5	15	12	1	2	3		0	1	1	2				A	surgical	1	1
3566	2018	OG	1	20	50	3	2	5	4		5	5	1	4	4	80	7	21	10	2	3	2	6	4		2					A	surgical	2		1
3605	2018	PS	1	20	30	10	1	3	2		3	2	1	2	2				0	1		2			1	1	1				A	surgical	1	1	3
3608	2018	CS	1	20	30	10	2	4	3			4	1	4	4	78	6	15	0	1	3	4	6	4	1	1	2				A	surgical	2	1
3770	2018	OS	1	10	50	15	2	5	5		5	5	1	5	5	80	7	11	24	1	3	5	7	4	1	2					A	surgical	2	1	1
32	2018	OS	1	20	80	50	1	1	2			1	2	1	2	130	0	6	0	1	3	1	4	0	2	1	1				B	surgical	1	2
76	2018	OP	1	20	30	95	1	2	2			1	1	3	3	101	2	14	3	1	6	2	4	0	2	1	2				B	surgical	1	2
194	2018	OP	1	3	9	30	1	2	2		3	2		2	2	100	0	10	0	2	2	1	5	0		1	2				B	surgical	1		3
244	2018	OS	1	30	40	10	2	4	5		4	4	1	5	5	78			10	1		4			1	2					B	surgical	2	1	2
601	2018	OG	1	10	25	20	2	3	4			3	1	3	3	90	3	14	12	2		2	6	5	1	1	2				B	surgical	2	1
674	2018	EN	1	6	6	30	2	3	2			3	1	3	2	120	4	13	0	1	3	4	6	8		1	2				B	surgical	2
685	2018	OS	1	20	100	20	1	3	3		3	3	1	3	3	120	2	5	8	1	3.5	2	4	4		1	2				B	surgical	1		3
703	2018	UR	1			0	2	4	4			4	1	5	4	70	7	14	0	1	1.3	5	8	6		1	2				B	surgical	2
811	2018	OP	1	1	3	30	1	3	3		4	4		4	3	95	3	10	0	1	2	3	6	3	1	2					B	surgical	1	1	2
1259	2018	OP	1			0	2	3	3		4	3	1	3	3	80	2	15		2		4	6	12	1	2					B	surgical	2	1	2
1380	2018	NS	1	50	90	10	1	3	3			3	1	2	3	94	3	14	0	1	3	1	5	4	2	1	2				B	surgical	1	2
1757	2018	OP	1			50	1	1	1			1	2	1	1	81	1	7	1	1	3	1	3	7	2	1	1				B	surgical	1	2
1817	2018	OP	1	8	8	20	1	2	2			2	2	2	2	96	3	14	12	1	3	2	6	2	2	2					B	surgical	1	2
1885	2018	EN	1	20	30	20	1	3	3			3		2	3	114	1	12	0	1	3	2		4		2					B	surgical	1
1892	2018	UR	1	20	30	10	2	3	4		3	3	2	3	3	80	4	10	12	1	3	3	6	4	1	1	2				B	surgical	2	1	3
1929	2018	OS	1		90	90	1	3	2			3	2	2	1	140	3	11	0	1	6	1		2	1	1	2				B	surgical	1	1
2668	2018	PS	1	20	30	5	1	3	4		3	4	1	3	3	144	0	14	0	1	3	1		2		1	2				B	surgical	1		3
2724	2018	OS	1	40	40	50	1	2	3		3	2	1	4	3	120	0	15	12	1	6	1	5		1	1	2				B	surgical	1	1	3
3582	2018	NS	1	40	40	30	1	3	3		3	3	1	2	2	100	2	11	6	1	2	1	5	4	1	1	2				B	surgical	1	1	3
3617	2018	EN	1	15	15	30	1	5	4			4	1	3	3	96	0	11	3	1	3	1	4	4	1	1	1				B	surgical	1	1
343	2018	EN	1	10	20	10	2	4	3		3	4	1	5	4	70	5	15	2	2	2.5	4	5	4	1	1	2				C	surgical	2	1	3
614	2018	NS	1	45	70	10	1	4	2		4	4	1	4	3	78	1	8	22	1	2.3	3	6	6	2	1	2				C	surgical	1	2	2
686	2018	OG	1			30	2	2	2			2	2	2	1	88	0	10	14	2	3	1	3	2	2	1	1				C	surgical	2	2
717	2018	EN	1	15	33	30	1	4	3		5	2	1	2	4	106	3	11	11	2	3	1	6	4	1	1	2				C	surgical	1	1	1
1420	2018	NS	1	50	70	20	1	3	3		3	3	1	3	4	76	2	8	22	1	2.5	3	6	10	2	2					C	surgical	1	2	3
1537	2018	EN	1	4	15	30	1	2	4			3	1	4	3	80	7	14	0	1	2	3	6	0	1	2					C	surgical	1	1
1580	2018	EN	1	10	20	15	2	4	4		4	4	1	3	3	94	0		0	1		2	5			1	2				C	surgical	2		2
2404	2018	OG	1			10	2	5	3		3	4	1	4	3	90	0	14	24	2	3	4	6	5	1	2					C	surgical	2	1	3
2474	2018	OP	1			10	1	4	3		3	2	2	4	2	50	5	14	12	1	3	3	5	4	1	2					C	surgical	1	1	3
2823	2018	EN	1	10	20	10	2	4	4		4	4	1	4	4	80	3	14	0	1	2	4	6	0	1	1	2				C	surgical	2	1	2
3216	2018	OS	1	20	60	50	1	3	1			1		1	1					1		1				1	2				C	surgical	1
3245	2018	NS	1	30	50	10	2	4	4		4	4	1	4	4	88	4	15	12	1	3	3	4	4		1	2				C	surgical	2		2
3271	2018	OS	1	30	80	20	1	2	2		1	1	1	1	1	144	2	12	3	1	6	2	4	2		1	1				C	surgical	1		5
3413	2018	PS	1	10	20	20	1	3	3		4	3	1	4	3	120	1	12	0	1	4	2	5	4	2	1	1				C	surgical	1	2	2
418	2019	GS	1	5	100	10	36	3	4	1	4	4	4	4	4	75	7	10	41	3											A	GS	2		4	1
444	2019	GS	1	10	200	80	36	3	4	1	3	4	3	4	4	90	5	10	12	3											A	GS	2		3	1
632	2019	GS	1	25	70	0	38	4	4	1	5	4	4	4	4	88	3	11	10	3											A	GS	1		5	1
1194	2019	GS	1	30	100	50	40	3	2	1	3	2	3	2	3	100	0	10	6	3											A	GS	1		3	1
1396	2019	GS	1	25	80	0	40	2	3	1	3	3	2	3	2	116	0	15	12	3											A	GS	1		3	1
1597	2019	GS	1	6	50	50	40	2	3	2	4	3	3	3	2	80	2	12	12	3											A	GS	1		4	2
1645	2019	GS	1	30	80	90	40	4	4	1	3	4	4	3	3	90	3	10	8	3											A	GS	1		3	1
1687	2019	GS	1	25	100	5	40	4	5	1	4	4	4	3	2	115	2	14	10	3											A	GS	1		4	1
2157	2019	GS	1	25	100	0	36	3	2	1	3	3	4	3	2	80	7	10	12	3											A	GS	2		3	1
2408	2019	GS	1	30	110	30	30	2	4	1	3	3	3	3	2	95	2	10	10	3											A	GS	2		3	1
2433	2019	GS	1	25	80	5	36	3	4	1	5	5	4	4	3	95	2	10	8	3											A	GS	2		5	1
2460	2019	GS	1	25	80	0	45	2	3	1	3	3	2	3	4	110	3	10	9	3											A	GS	1		3	1
2463	2019	GS	1	18	60	30	40	2	3	2	3	3	2	3	2	110	0	10	0	3											A	GS	1		3	2
2898	2019	GS	1	30	150	10	38	2	3	1	3	3	3	3	3	100	5	14	12	3											A	GS	1		3	1
3026	2019	GS	1		50	1	36	2	4	1	4	3	2	2	2	40	3	15	12	3											A	GS	2		4	1
3233	2019	GS	1	20	80	10	36	3	4	1	5	3	4	4	3	80	7	10	12	3											A	GS	2		5	1
3466	2019	GS	1	20	100	10	40	3	4	1	3	3	1	2	2	100	3	10	8	3											A	GS	1		3	1
3541	2019	GS	1	3	5	20	40	4	4	1	5	2	4	2	2	100	4	7	7	3											A	GS	1		5	1
3651	2019	GS	1	15	65	10	36	3	3	1	3	4	4	4	3	90	3	10	12	3											A	GS	2		3	1
3663	2019	GS	1	25	55	0	38	5	5	1	5	4	5	4	3	90	2	10	12	3											A	GS	1		5	1
3716	2019	GS	1	25	80	2	36	2	3	1	5	4	3	4	3	78	4	10	4	3											A	GS	2		5	1
3894	2019	GS	1	15		0	36	4	4	1	4	4	4	4	4	80	5	15	12	3											A	GS	2		4	1
3915	2019	GS	1	20	80	0	36	4	5	1	5	4	3	4	4	80	4	11	10	3											A	GS	2		5	1
3971	2019	GS	1	25	80	0	32	3	4	1	4	4	4	4	4	78	3	10	10	3											A	GS	2		4	1
4032	2019	GS	1	30	120	30	36	2	3	1	4	3	4	3	2	80	1	10	12	3											A	GS	2		4	1
4043	2019	GS	1	35	120	5	40	3	4	1	5	3	5	3	1	132	7	15	10	3											A	GS	1		5	1
4226	2019	GS	1	20	100	30	36	3	3	1	3	3	3	3	3	88	7	10	12	3											A	GS	2		3	1
4441	2019	GS	1	30	60	1	38	3	4	3	4	3	4	2	2	104	2	12	1	3											A	GS	1		4	3
4444	2019	GS	1	20	125	10	38	2	4	1	3	2	3	2	1	90	2	10	9	3											A	GS	1		3	1
4626	2019	GS	1	15	120	70	40	2	3	2	3	3	3	3	3	90	0	10	8	3											A	GS	1		3	2
929	2019	GS	1	15	60	80	38	5	3	1	3	3	5	3	1	90	2	10	10	3											B	GS	1		3	1
1033	2019	GS	1	10	20	10	40	1	3	3	3	3	3	3	3	88	0	10	12	3											B	GS	1		3	3
1122	2019	GS	1	30	40	30	36	3	3	1	4	1	3	1	1	100	2	10	12	3											B	GS	2		4	1
2291	2019	GS	1	20	40	0	30	4	3	1	5	5	3	5	5	70	7	15	24	3											B	GS	2		5	1
4671	2019	GS	1	20	50	20	36	3	3	1	3	3	4	3	3	94	3	7	9	3											B	GS	2		3	1
654	2019	GS	1	20	120	0	36	4	4	1	4	4	4	4	3	72	5	10	11	3											C	GS	2		4	1
1571	2019	GS	1	5	50	10	36	4	5	1	4	4	4	4	3	70	5	10	12	3											C	GS	2		4	1
1840	2019	GS	1	30	100	20	43	1	1	1	4	2	3	2	2	120	2	15	7	3											C	GS	1		4	1
1954	2019	GS	1	20	45	30	36	2	3	1	3	2	3	2	3	80	3	10	0	3											C	GS	2		3	1
3147	2019	GS	1	20	110	1	34	4	4	1	4	4	4	5	3	80	5	10	12	3											C	GS	2		4	1
113	2019	IM	1	25	120	30	36	4	4	1	4	3	4	3	1	90	3	14	0	3											A	IM	2		4	1
125	2019	IM	1	23	100	0	36	4	4	1	2	2	4	2	2	100	2	10	11	3											A	IM	2		2	1
236	2019	IM	1	22	200	15	36	2	1	2	1	2	2	2	1	110	1	11	12	3											A	IM	2		1	2
246	2019	IM	1	80	100	15	10	4	4	2	4	4	4	4	4	80	3	12	10	3											A	IM	2		4	2
485	2019	IM	1	25	120	10	36	1	1	2	1	1	1	1	1	84	1	15	0	3											A	IM	2		1	2
600	2019	IM	1	20		0	35	5	5	2	5	5	4	5	5	80	7	15	13	3											A	IM	2		5	2
605	2019	IM	1	22	140	0	44	4	3	3	2	3	3	2	3	100	3	8	12	3											A	IM	1		2	3
663	2019	IM	1	22	130	30	38	2	3	2	2	2	2	1	2	110	2	8	10	3											A	IM	1		2	2
742	2019	IM	1	20	100	5	36	4	3	1	4	3	4	3	3	100	0	10	8	3											A	IM	2		4	1
831	2019	IM	1	10	100	0	36	4	4	1	3	3	3	3	3	88	7	11	12	3											A	IM	2		3	1
909	2019	IM	1	30	200	10	36	3	3	2	3	3	4	3	2	80	4	10	0	3											A	IM	2		3	2
926	2019	IM	1	15	75	20	36	2	2	2	1	3	2	2	2	90	1	11	10	3											A	IM	2		1	2
965	2019	IM	1	25	300	0	40	3	2	1	4	2	2	2	1	100	0	11	10	3											A	IM	1		4	1
1015	2019	IM	1	30	100	30	48	3	4	1	3	4	3	2	2	80	5	14	12	3											A	IM	1		3	1
1016	2019	IM	1	20	150	0	36	4	2	1	1	3	2	3	2	96	4	10	0	3											A	IM	2		1	1
1064	2019	IM	1	30	250	10	43	1	1	2	1	1	2	2	3	110	1	10	8	3											A	IM	1		1	2
1244	2019	IM	1	30	50	3	36	5	5	1	5	5	5	5	5	70	6	16	12	3											A	IM	2		5	1
1324	2019	IM	1	15	80	10	30	4	4	1	2	4	4	4	3	78	3	10	10	3											A	IM	2		2	1
1329	2019	IM	1	20	150	5	40	4	2	2	2	2	4	3	3	110	2	7	0	3											A	IM	1		2	2
1427	2019	IM	1	20	100	0	36	5	4	1	3	4	4	3	3	88	5	10	12	3											A	IM	2		3	1
1487	2019	IM	1	35	100	2	36	3	3	2	2	2	3	2	1	100	2	15	10	3											A	IM	2		2	2
1648	2019	IM	1	20	120	0	51	2	4	1	2	2	4	2	3	103	0	10	12	3											A	IM	1		2	1
1670	2019	IM	1	30	130	0	36	3	5	1	3	3	4	2	3	80	0	8	0	3											A	IM	2		3	1
1729	2019	IM	1	23	70	0	3	4	4	1	3	3	3	2	2	110	3	8	3	3											A	IM	2		3	1
1731	2019	IM	1	35	250	30	41	3	2	1	1	2	1	2	1	120	0	14	4	3											A	IM	1		1	1
1744	2019	IM	1	20	130	20	36	3	3	1	2	1	3	2	3	96	2	11	12	3											A	IM	2		2	1
1805	2019	IM	1	20	80	0	40	4	4	1	3	4	3	3	3	90	5	6	12	3											A	IM	1		3	1
1822	2019	IM	1	15	200	0	36	3	3	1	3	4	3	4	3	88	7	10	7	3											A	IM	2		3	1
1856	2019	IM	1	18	80	10	40	3	3	1	4	3	1	3	2	100	3	8	10	3											A	IM	1		4	1
1899	2019	IM	1	25	180	30	40	2	1	1	2	1	2	2	1	100	0	11	10	3											A	IM	1		2	1
1949	2019	IM	1	20		20	40	4	5	1	4	5	3	4	4	100	1	10	10	3											A	IM	1		4	1
2046	2019	IM	1	5	300	10	48	3	3	1	1	3	3	2	3	96	3	14	6	3											A	IM	1		1	1
2066	2019	IM	1	25	100	20	38	2	2	1	3	3	3	3	2	100	2	14	12	3											A	IM	1		3	1
2081	2019	IM	1	25	150	0	0	4	4	1	2	4	3	4	2	79	5	20	12	3											A	IM	2		2	1
2086	2019	IM	1	16	40	0	40	3	3	2	3	2	4	2	2	105	5	8	11	3											A	IM	1		3	2
2151	2019	IM	1	25	100	0	40	3	3	1	2	2	3	2	3	110	2	5	7	3											A	IM	1		2	1
2220	2019	IM	1	15	50	5	36	3	3	1	4	2	3	2	3	78	5	15	12	3											A	IM	2		4	1
2244	2019	IM	1	25	80	20	36	4	4	1	3	4	4	3	3	79	6	14	12	3											A	IM	2		3	1
2336	2019	IM	1	20	300	10	60	2	1	1	1	1	2	2	1	96	2	10	10	3											A	IM	1		1	1
2342	2019	IM	1	20	200	20	40	4	3	1	3	2	3	2	1	100	3	10	9	3											A	IM	1		3	1
2376	2019	IM	1	15	70	5	4	4	4	1	4	3	4	4	3	80		11	10	3											A	IM	2		4	1
2415	2019	IM	1	20	200	20	40	3	3	2	2	3	3	3	3	95	3	8	10	3											A	IM	1		2	2
2427	2019	IM	1	15	140	0	36	2	4	2	1	3	4	2	3	80	1	10	7	3											A	IM	2		1	2
2579	2019	IM	1			0	36	4	4	1	4	4	4	4	3	80	7	10	2	3											A	IM	2		4	1
2580	2019	IM	1	20	100	10	36	5	5	1	4	5	4	5	1	88	4	14	12	3											A	IM	2		4	1
2736	2019	IM	1	25	100	10	36	4	4	1	3	4	4	4	2	75	5	12	11	3											A	IM	2		3	1
2749	2019	IM	1	15	80	20	36	2	3	1	4	2	3	3	2	80	5	15	12	3											A	IM	2		4	1
2752	2019	IM	1	20	100	30	40	3	4	2	3	3	3	3	2	100	2	10	6	3											A	IM	1		3	2
2756	2019	IM	1	7.5	90	10	36	4	4	1	3	3	4	3	3	80	5	10	10	3											A	IM	2		3	1
3025	2019	IM	1	25	100	5	36	4	4	1	3	3	3	3	4	100	4	13	6	3											A	IM	2		3	1
3032	2019	IM	1			20	40	3	3	2	3	3	3	3	3	110	0	15	6	3											A	IM	1		3	2
3180	2019	IM	1	20	100	0	40	2	3	2	1	3	2	3	3	100	0	10	10	3											A	IM	1		1	2
3204	2019	IM	1	25	150	0	41	4	4	1	4	1	4	2	1	100	5	14	10	3											A	IM	1		4	1
3236	2019	IM	1	20	100	0	38	5	4	1	4	5	4	4	4	88	2	11	12	3											A	IM	1		4	1
3311	2019	IM	1	25	125	10	40	3	3	1	3	4	3	4	3	93	2	10	9	3											A	IM	1		3	1
3314	2019	IM	1			20	48	4	3	1	4	2	3	2	2	110	1	7	5	3											A	IM	1		4	1
3333	2019	IM	1	30	200	0	48	4	3	1	1	3	4	3	3	90	0	10	8	3											A	IM	1		1	1
3374	2019	IM	1	25	100	0	36	3	3	1	3	3	3	3	1	84	4	10	11	3											A	IM	2		3	1
3378	2019	IM	1	30	120	0	35	5	5	1	5	5	5	5	5	80	7	14	24	3											A	IM	2		5	1
3381	2019	IM	1	25	200	30	40	2	2	2	2	2	2	1	2	100	2	10	18	3											A	IM	1		2	2
3389	2019	IM	1	25	50	20	36	3	5	1	5	3	4	4	1	100	5	10	11	3											A	IM	2		5	1
3433	2019	IM	1			30	48	2	2	2	2	3	2	3	3	100	2	10	4	3											A	IM	1		2	2
3454	2019	IM	1	40	200	10	36	4	4	1	4	3	4	3	3	80	2	10	0	3											A	IM	2		4	1
3558	2019	IM	1	15	200	80	39	3	2	1	3	2	2	3	2	116	1	7	9	3											A	IM	1		3	1
3604	2019	IM	1	20	80	20	36	3	3	1	3	3	4	3	1	88	3	14	10	3											A	IM	2		3	1
3611	2019	IM	1	30	100	10	50	3	3	1	1	2	3	3	1	100	1	10	4	3											A	IM	1		1	1
3698	2019	IM	1	30	100	20	36	1	3	1	2	3	2	3	1	80	5	14	10	3											A	IM	2		2	1
3721	2019	IM	1	20	150	10	36	3	4	2	2	3	2	2	2	90	3	6	6	3											A	IM	2		2	2
3738	2019	IM	1	27.5	115	10	40	2	2	1	2	2	3	2	1	100	2	10	6	3											A	IM	1		2	1
3838	2019	IM	1	25		0	36	4	4	2	3	4	3	4	3	90	4	12	8	3											A	IM	2		3	2
3843	2019	IM	1	12	100	5	40	3	3	1	2	2	3	2	1	100	2	10	5	3											A	IM	1		2	1
3860	2019	IM	1	25	30	2	36	5	4	1	3	4	3	5	5	80	5	6	12	3											A	IM	2		3	1
3878	2019	IM	1	15	70	0	37	4	3	1	4	4	4	4	3	80	4	15	11	3											A	IM	1		4	1
3890	2019	IM	1	30	100	20	60	4	3	1	2	3	3	3	2	96	4	8	8	3											A	IM	1		2	1
3932	2019	IM	1	25	150	5	38	2	2	2	2	3	3	3	1	111	5	15	0	3											A	IM	1		2	2
4030	2019	IM	1	27	120	10	48	3	3	1	3	2	2	2	2	110	4	10	9	3											A	IM	1		3	1
4132	2019	IM	1	25	85	0	36	3	3	1	4	3	4	3	2	76	4	6	12	3											A	IM	2		4	1
4136	2019	IM	1	30		0	40	3	3	1	3	3	4	3	5	100	4	8	8	3											A	IM	1		3	1
4144	2019	IM	1	30	110	0	10	4	4	1	2	3	2	3	2	88	5	15	10	3											A	IM	2		2	1
4151	2019	IM	1	24	70	0	36	4	2	1	2	2	3	1	1	96	3	8	10	3											A	IM	2		2	1
4162	2019	IM	1	35	170	5	36	5	5	1	3	1	4	3	1	96	2	14	11	3											A	IM	2		3	1
4176	2019	IM	1	25	100	0	40	3	3	1	2	1	3	1	2	100	2	6	10	3											A	IM	1		2	1
4254	2019	IM	1	25	100	0	36	5	5	1	5	5	5	4	3	75	1	6	10	3											A	IM	2		5	1
4278	2019	IM	1	18	60	0	36	4	5	1	2	3	5	3	3	80	4	15	10	3											A	IM	2		2	1
4287	2019	IM	1	20	100	5	0	3	3	1	3	3	3	3	3	80	4	15	3	3											A	IM	2		3	1
4309	2019	IM	1	20	150	0	36	3	3	1	3	3	4	3	2	80	0	10	12	3											A	IM	2		3	1
4326	2019	IM	1	25	150	90	36	4	4	1	5	4	4	4	4	82	7	10	11	3											A	IM	2		5	1
4375	2019	IM	1	25	95	0	40	3	3	3	4	3	3	3	4	120	3	5	8	3											A	IM	1		4	3
4399	2019	IM	1	30	300	20	168	1	1	2	1	1	1	1	1	100	0	14	2	3											A	IM	1		1	2
4426	2019	IM	1	25	100	0	36	3	3	1	3	3	3	3	2	100	1	14	11	3											A	IM	2		3	1
4439	2019	IM	1	30	150	5	35	3	2	2	2	1	3	1	1	80	3	10	7	3											A	IM	2		2	2
4531	2019	IM	1	20	80	0	36	3	3	1	3	3	3	3	2	88	5	11	12	3											A	IM	2		3	1
4573	2019	IM	1	25	100	10	40	1	3	1	2	2	2	2	1	80	2	10	12	3											A	IM	1		2	1
4661	2019	IM	1	30	50	20	33	2	2	1	2	2	2	1	1	95	2	10	9	3											A	IM	2		2	1
4670	2019	IM	1	17	70	0	40	4	4	1	3	4	4	4	3	85	7	6	12	3											A	IM	1		3	1
4	2019	IM	1	20	50	10	40	2	2	2	2	3	3	3	2	96	1	11	5	3											B	IM	1		2	2
168	2019	IM	1	30	500	30	36	2	1	1	2	2	2	2	2	90	3	10	12	3											B	IM	2		2	1
170	2019	IM	1	20	90	10	36	3	3	2	2	3	4	4	2	96	7	7	12	3											B	IM	2		2	2
351	2019	IM	1	30	100	1	36	2	2	2	2	2	4	2	2	108	3	10	12	3											B	IM	2		2	2
441	2019	IM	1	15	210	0	33	4	5	1	4	5	4	5	3	63	5	10	12	3											B	IM	2		4	1
503	2019	IM	1	25	150	5	38	4	2	1	4	3	4	2	2	90	3	10	0	3											B	IM	1		4	1
574	2019	IM	1	18	180	5	36	4	3	1	3	3	3	3	3	75	4	10	9	3											B	IM	2		3	1
629	2019	IM	1			0	36	3	3	1	3	3	3	2	2	100	7	14	10	3											B	IM	2		3	1
733	2019	IM	1	20	200	5	37	4	4	1	4	2	4	2	2	100	3	10	10	3											B	IM	1		4	1
1123	2019	IM	1	25	50	10	36	4	3	1	3	3	3	3	3	80	7	10	12	3											B	IM	2		3	1
1488	2019	IM	1	20	90	10	36	3	4	1	3	4	3	3	3	80	7	10	12	3											B	IM	2		3	1
1585	2019	IM	1	20	150	0	36	5	5	1	4	4	4	5	4	88	7	14	12	3											B	IM	2		4	1
1778	2019	IM	1	20	100	10	36	3	3	1	3	2	4	2	2	88	2	15	6	3											B	IM	2		3	1
1804	2019	IM	1	18	140	0	36	4	4	1	3	4	4	5	3	72	7	15	0	3											B	IM	2		3	1
1843	2019	IM	1			15	36	4	4	1	4	4	4	5	4	88	5	8	13	3											B	IM	2		4	1
2131	2019	IM	1	30	120	1	36	4	4	1	4	4	4	4	4	88		14	24	3											B	IM	2		4	1
2221	2019	IM	1	28	150	10	36	4	4	1	2	4	4	4	5	79	7	10	13	3											B	IM	2		2	1
2223	2019	IM	1	20	100	10	36	4	3	1	5	3	4	3	3	90	3	11	6	3											B	IM	2		5	1
2431	2019	IM	1	25	175	3	38	3	2	1	2	2	3	1	2	90	1	12	11	3											B	IM	1		2	1
2504	2019	IM	1	25	150	20	60	4	4	2	5	3	4	1	1	118	1	11	10	3											B	IM	1		5	2
2515	2019	IM	1	13	120	5	37	4	4	3	1	4	3	2	1	100	4	15	10	3											B	IM	1		1	3
2521	2019	IM	1	25	110	5	38	3	3	2	3	2	3	2	2	115	4	11	10	3											B	IM	1		3	2
2797	2019	IM	1	20	150	20	12	4	4	1	3	4	4	4	3	90	7	14	11	3											B	IM	2		3	1
2864	2019	IM	1	40	150	20	36	3	2	1	2	3	2	2	2	90	7	10	8	3											B	IM	2		2	1
2877	2019	IM	1	45	100	10	40	3	2	1	3	3	3	3	2	110	1	15	0	3											B	IM	1		3	1
2932	2019	IM	1	25	75	0	36	4	5	1	3	4	4	4	4	80	6	15	12	3											B	IM	2		3	1
3300	2019	IM	1	40	50	2	4	4	4	1	4	4	4	4	4	90	7	14	10	3											B	IM	2		4	1
3714	2019	IM	1	20	40	5	36	4	4	2	4	4	4	3	4	80	0	9	6	3											B	IM	2		4	2
3806	2019	IM	1	30	200	10	38	3	2	2	3	2	2	2	2	90	2	10	9	3											B	IM	1		3	2
3827	2019	IM	1	40	100	30	36	2	2	1	2	2	1	2	2	90	2	12	11	3											B	IM	2		2	1
3972	2019	IM	1	20	30	10	39	3	3	1	3	3	3	2	3	77	0	11	0	3											B	IM	1		3	1
3992	2019	IM	1	25	20	5	8	3	3	1	2	2	3	1	2	90	0	11	7	3											B	IM	2		2	1
4068	2019	IM	1	35	175	5	38	3	2	1	2	3	2	3	3	90	5	10	12	3											B	IM	1		2	1
4230	2019	IM	1	20	175	0	36	3	2	2	4	3	3	3	3	90	2	10	9	3											B	IM	2		4	2
4289	2019	IM	1	20		0	36	4	4	1	3	4	4	4	4	80	5	10	12	3											B	IM	2		3	1
4411	2019	IM	1	20	80	5	40	4	4	1	3	3	4	3	2	100	3	12	10	3											B	IM	1		3	1
4545	2019	IM	1	6	180	80	36	4	4	1	4	4	4	4	4	70	2	10	1	3											B	IM	2		4	1
207	2019	IM	1	25	160	10	60	2	1	2	2	3	3	3	3	108	4	10	12	3											C	IM	1		2	2
222	2019	IM	1	15	60	10	36	5	5	1	5	5	5	5	5	72	4	14	12	3											C	IM	2		5	1
486	2019	IM	1	15	100	30	32	1	2	1	1	3	2	3	1	90	2	14	12	3											C	IM	2		1	1
499	2019	IM	1	17.5		20	20	3	3	2	2	1	3	1	1	70	1	10	10	3											C	IM	2		2	2
773	2019	IM	1	20	135	3	12	3	3	1	3	2	3	2	2	78	0	11	9	3											C	IM	2		3	1
778	2019	IM	1	20	160	3	36	4	4	1	4	3	4	3	3	78	0	11	10	3											C	IM	2		4	1
969	2019	IM	1	25	30	10	168	3	2	1	2	3	3	2	3	168	7	14	0	3											C	IM	1		2	1
1354	2019	IM	1	18	80	5	96	4	4	1	2	3	4	2	2	100	7	4	11	3											C	IM	1		2	1
1388	2019	IM	1	20	85	50	38	3	3	2	2	2	3	2	2	168	3	15	1	3											C	IM	1		2	2
1411	2019	IM	1	10	70	0	40	4	4	1	3	3	4	3	3	90	3	15	10	3											C	IM	1		3	1
1581	2019	IM	1	15	50	0	36	4	4	1	2	3	4	3	4	80	5	10	12	3											C	IM	2		2	1
1596	2019	IM	1	20	40	5	36	4	3	1	3	3	1	3	3	85	5	10	2	3											C	IM	2		3	1
1601	2019	IM	1	17.5	70	30	36	3	1	1	3	4	4	4	1	90	7	14	13	3											C	IM	2		3	1
1624	2019	IM	1	30	45	5	36	2	2	1	2	2	3	2	3	81	3	10	11	3											C	IM	2		2	1
1738	2019	IM	1	30	200	0	32	4	4	1	3	4	4	4	3	75	2	10	13	3											C	IM	2		3	1
1830	2019	IM	1	15	15	5	36	4	4	1	4	4	3	4	3	80	7	15	10	3											C	IM	2		4	1
2112	2019	IM	1	17	100	5	36	2	3	3	2	2	2	2	3	95	3	15	8	3											C	IM	2		2	3
2232	2019	IM	1	20	30	0	38	5	5	1	5	4	5	5	4	90	2	12	9	3											C	IM	1		5	1
2271	2019	IM	1	23	110	0	38	3	1	1	4	3	2	3	3	98	3	4	8	3											C	IM	1		4	1
2311	2019	IM	1	25	200	0	38	4	5	1	4	4	5	4	2	80	2	10	11	3											C	IM	1		4	1
2690	2019	IM	1	15	90	2	28	4	4	1	3	4	3	4	3	88	6	10	5	3											C	IM	2		3	1
2828	2019	IM	1	30	30	20	36	5	5	1	5	5	5	5	5	80	7	14	12	3											C	IM	2		5	1
3211	2019	IM	1	30	30	0	36	4	4	1	4	4	4	4	3	88	7	10	12	3											C	IM	2		4	1
3229	2019	IM	1	25	240	0	36	4	4	1	2	4	4	4	3	84	3	14	0	3											C	IM	2		2	1
3728	2019	IM	1	30	100	15	43	2	2	1	2	2	1	2	2	114	0	10	9	3											C	IM	1		2	1
4108	2019	IM	1	30	150	1	29	1	1	2	1	1	1	1	1	88	1	12	9	3											C	IM	2		1	2
4277	2019	IM	1	20	180	0	36	4	4	1	4	4	4	4	4	88	7	4	0	3											C	IM	2		4	1
4425	2019	IM	1	25	80	15	40	3	4	1	3	3	3	3	3	80	3	10	12	3											C	IM	1		3	1
4521	2019	IM	1	15	20	10	33	3	3	1	3	3	3	3	3	80	4	14	4	3											C	IM	2		3	1
4568	2019	IM	1	20	50	0	36	3	3	1	3	3	3	3	3	80	5	15	12	3											C	IM	2		3	1
5	2019	ED	1			95	12	4	3	1	4	4	5	4	3	66	5	15	12	3											A	general	2		4	1
48	2019	FM	1	7.5	35	10	36	3	3	1	3	4	4	3	4	88	3	10	12	3											A	general	2		3	1
73	2019	OE	1			50	12	3	3	3	3	4	3	4	2	45	5	14	15	3											A	general	2		3	3
129	2019	RM	1	23	55	20	18	2	3	1	3	2	3	2	2	88	2	10	6	3											A	general	2		3	1
163	2019	DR	1			5	12	5	4	1	4	4	5	5	2	42	7	15	18	3											A	general	2		4	1
186	2019	AN	1			10	34	4	4	1	5	3	5	3	1	70	5	7	4	3											A	general	2		5	1
190	2019	AN	1			10	36	5	3	1	5	3	5	2	1	83	0	15	11	3											A	general	2		5	1
204	2019	FM	1	1	10	30	20	1	5	1	2	4	2	5	2	80	5	10	12	3											A	general	2		2	1
244	2019	AN	1			20	33	4	3	1	4	2	4	3	1	100	0	10	9	3											A	general	2		4	1
281	2019	ED	1	30	30	100	36	3	2	1	2	2	3	2	2	80	0	8	12	3											A	general	2		2	1
282	2019	AN	1			10	36	3	4	1	4	3	3	3	2	80	0	8	4	3											A	general	2		4	1
284	2019	LM	1			20	15	3	5	1	3	4	4	4	4	80	7	11	8	3											A	general	2		3	1
305	2019	PA	1			0	19	5	4	3	4	3	4	4	4	74	5	5	10	3											A	general	2		4	3
316	2019	OE	1			10	12	3	4	3	4	4	4	4	3	68	5	14	12	3											A	general	2		4	3
319	2019	AN	1			10	0	5	5	1	4	5	5	5	5	80	5	15	8	3											A	general	2		4	1
328	2019	ED	1			10	24	4	4	1	4	1	5	1	1	72	0	10	20	3											A	general	2		4	1
342	2019	ED	1			10	36	4	4	1	4	3	4	3	2	90	0	14	5	3											A	general	2		4	1
374	2019	RM	1	15	80	5	64	3	4	1	3	4	3	4	4	80	3	10	12	3											A	general	1		3	1
383	2019	FM	1	20	150	10	35	4	4	2	4	4	4	4	4	98	5	10	13	3											A	general	2		4	2
389	2019	FM	1	12	12	10	36	4	4	1	4	3	3	3	3	80	5	10	12	3											A	general	2		4	1
468	2019	ED	1			10	14	5	5	1	5	5	5	5	5	60	0	15	25	3											A	general	2		5	1
496	2019	FM	1	2		20	10	2	3	1	2	3	1	4	2	46	5	11	12	3											A	general	2		2	1
571	2019	ED	1			10	14	4	4	1	3	4	3	4	4	98	0	10	10	3											A	general	2		3	1
581	2019	DR	1			5	15	4	4	1	4	4	4	4	4	75	5	11	12	3											A	general	2		4	1
583	2019	FM	1	20	5	30	36	1	2	2	2	3	1	3	1	92	1	11	9	3											A	general	2		2	2
593	2019	AN	1			30	35	4	4	1	4	3	4	3	2	67	0	12	0	3											A	general	2		4	1
659	2019	LM	1			5	15	4	3	1	3	4	3	4	4	75	7	11	12	3											A	general	2		3	1
690	2019	AN	1			10	36	3	4	1	4	3	4	3	3	96	2	14	12	3											A	general	2		4	1
699	2019	DR	1			5	72	5	3	1	3	5	5	3	2	88	7	15	10	3											A	general	1		3	1
729	2019	FM	1	20	100	0	36	4	4	1	4	2	4	3	3	85	3	10	12	3											A	general	2		4	1
745	2019	AN	1			20	36	4	3	1	3	4	4	3	3	80	5	15	12	3											A	general	2		3	1
799	2019	DR	1		20	10	8	2	3	2	3	3	2	3	3	45	5	11	9	3											A	general	2		3	2
804	2019	AN	1			5	36	3	3	1	3	2	3	2	2	100	3	12	6	3											A	general	2		3	1
812	2019	AN	1			10	38	4	3	3	3	3	3	3	3	96	0	15	8	3											A	general	1		3	3
833	2019	AN	1			0	34	5	4	1	5	2	4	3	3	65	0	7	10	3											A	general	2		5	1
846	2019	AN	1			0	36	5	4	1	5	4	5	4	3	75	5	10	10	3											A	general	2		5	1
853	2019	RO	1			5	4	4	4	3	4	4	4	5	5	45	5	15	15	3											A	general	2		4	3
889	2019	DR	1			95	8	4	5	3	5	3	4	4	3	82	5	10	9	3											A	general	2		5	3
890	2019	DR	1			30	36	3	3	2	2	2	3	3	1	84	7	11	0	3											A	general	2		2	2
912	2019	DR	1			10	32	5	5	2	4	5	5	5	4	72	5	16	12	3											A	general	2		4	2
920	2019	DR	1			5	40	3	4	3	3	3	3	3	2	88	2	11	7	3											A	general	1		3	3
932	2019	FM	1	10	20	10	36	3	3	1	3	4	2	4	2	80	5	10	12	3											A	general	2		3	1
942	2019	FM	1			10	34	3	4	1	4	3	3	3	4	67	5	11	14	3											A	general	2		4	1
948	2019	ED	1			0	16	4	3	1	4	3	4	3	3	70	0	14	12	3											A	general	2		4	1
1002	2019	RM	1	25	35	20	36	3	4	1	3	4	3	3	3	100	3	14	8	3											A	general	2		3	1
1032	2019	FM	1			40	36	3	3	1	2	4	3	5	3	80	5	11	12	3											A	general	2		2	1
1043	2019	ED	1			0	24	4	4	1	4	3	4	3	3	80	7	11	24	3											A	general	2		4	1
1049	2019	AN	1			10	36	3	4	1	5	4	4	4	4	80	7	10	12	3											A	general	2		5	1
1050	2019	AN	1			30	34	3	3	3	4	1	3	2	1	95	1	11	10	3											A	general	2		4	3
1056	2019	AN	1			15	33	3	4	1	5	4	5	4	3	75	7	11	7	3											A	general	2		5	1
[truncated: 13,030 more rows]
