# Supplementary material for: Changes in the working conditions and learning environment of medical residents after the enactment of the Medical Resident Act in Korea in 2015: a national 4-year longitudinal study
Source: J Educ Eval Health Prof. 2021 Apr 20;18:7. doi: 10.3352/jeehp.2021.18.7 (PMC8118751; doi:10.3352/jeehp.2021.18.7)
Supplement: Supplementary file 3 — Supplement 2. Coding manual for the analysis of raw data. [file jeehp-18-07-suppl2.xlsx]

## Sheet: Sheet1
변수명	대분류	중분류	소분류	년도	번호	문항	비고	코딩
w_surv_env	근로환경	근로전반	만족도-근무	2016	28-1	전반적인 근무환경에 만족한다.	5-likert	아니다->그렇다
w_surv_env	근로환경	근로전반	만족도-근무	2017	35-1	전반적인 근무환경에 만족한다.	5-likert	아니다->그렇다
w_surv_env	근로환경	근로전반	만족도-근무	2018	2	귀하의 전반적인 근무환경에 만족하십니까	5-likert	불만->만족
w_surv_env	근로환경	근로전반	만족도-근무	2019	A-8	전반적인 근무 환경에 대한 만족도를 점수로 표시해주세요.	5-likert	불만->만족
w_surv_well	근로환경	근로전반	만족도-복지	2016	28-8	기타 전공의 복지 환경에 만족한다.	5-likert	아니다->그렇다
w_surv_well	근로환경	근로전반	만족도-복지	2017	35-9	기타 전공의 복지 환경에 만족한다.	5-likert	아니다->그렇다
w_surv_well	근로환경	근로전반	만족도-복지	2018	28	귀하가 근무하는 병원 내 전반적인 근로 시설에 만족하십니까?	5-likert	불만->만족
w_surv_well	근로환경	근로전반	만족도-복지	2019	A-12	전공의 복지와 관련해 담당부서 (교육수련부 등) 의 지원 및 역할에 만족하십니까?	5-likert	불만->만족
w_surv_role	근로환경	근로전반	업무분배	2016	28-9	의료인 간의 뚜렷한 업무 분배가 되어 있다.	5-likert	아니다->그렇다
w_surv_role	근로환경	근로전반	업무분배	2017	35-10	의료인 간의 뚜렷한 업무 분배가 되어 있다.	5-likert	아니다->그렇다
w_hour_cont	근로환경	근무	연속근무	2016	7	귀하는 지난 1주일간 최대 연속 수련시간이 36시간을 초과한 적이 있습니까?	Y/N	네/아니오
w_hour_cont	근로환경	근무	연속근무	2017	7	귀하는 지난 4주 동안 최대 연속 수련시간인 36시간을 초과한 적이 있습니까?	Y/N	네/아니오
w_hour_cont	근로환경	근무	연속근무	2018	7	귀하는 지난 4주 동안 최대 연속 수련시간인 36시간을 초과한 적이 한 번 이상 있습니까?	Y/N	네/아니오
w_hour_cont	근로환경	근무	연속근무	2019	A-4	최대로 연속해서 근무한 시간은 몇 시간 이었습니까?	주관식	(시간)
w_hour_tot	근로환경	근무	총근무	2016	6	1주일에 평균 몇 시간 근무하십니까?	주관식	(시간/1주일)
w_hour_tot	근로환경	근무	총근무	2017	6	1주일에 평균 몇 시간 근무하십니까?	주관식	(시간/1주일)
w_hour_tot	근로환경	근무	총근무	2018	5	최근 6개월 간, 평균 1주일에 몇 시간 근무하십니까?	주관식	(시간/1주일)
w_hour_tot	근로환경	근무	총근무	2019	A-1	선생님의 1주일 평균 업무시간은 얼마입니까?	주관식	(시간/1주일)
w_rest_vac	근로환경	근무	휴가	2016	13	지난해(2015년) 귀하께서 전공의(인턴, 레지던트)로 근무하셨다면 실제 휴가를 며칠 가셨습니까? (주말 및 공휴일 제외)	주관식	(일)
w_rest_vac	근로환경	근무	휴가	2017	16	지난해(2016년) 귀하께서 전공의(인턴, 레지던트)로 근무하셨다면 실제 휴가를 며칠 가셨습니까?	주관식	(일)
w_rest_vac	근로환경	근무	휴가	2018	20	1년간 부여 받은 휴가는 총 며칠 입니까? (주말 및 공휴일 제외)	주관식	(일)
w_rest_vac	근로환경	근무	휴가	2019	A-7	1년간 실제로 사용할 수 있는 휴가는 총 몇 일입니까?	주관식	(일)
w_rest_off	근로환경	근무	휴일	2016	12	1개월 근무 시 평균 휴일(off, 휴가 제외)은 며칠이나 부여받습니까?	주관식	(회/1개월)
w_rest_off	근로환경	근무	휴일	2017	15	1개월 근무 시 평균 휴일(24시간 출근하지 않는 날, 휴가 제외)은 며칠이나 부여받습니까?	주관식	(회/1개월)
w_rest_off	근로환경	근무	휴일	2018	19	1개월 근무 시 휴일(24시간 출근하지 않는 날, 휴가 제외)은 평균 며칠입니까?	주관식	(회/1개월)
w_shift_hour	근로환경	당직	횟수	2016	10	당직 근무(24시간 근무 or 야간근무)를 주 몇 회나 하십니까?	주관식	(회/1주일)
w_shift_hour	근로환경	당직	횟수	2017	12	야간이나 휴일에 당직근무(응급의학과의 경우 야간 근로)를 주 몇 회나 하십니까?	주관식	(회/1주일)
w_shift_hour	근로환경	당직	횟수	2018	10	1주일에 야간 당직근무(응급의학과의 경우 야간 근로)를 평균 몇 회 하십니까 ?	주관식	(회/1주일)
w_shift_rest	근로환경	당직	휴식	2016	11	당직 근무 종료 후 정규시작 전까지 실질적으로 휴게시간이 얼마나 보장되십니까?	주관식	(시간)
w_shift_rest	근로환경	당직	휴식	2017	14	당직 근무 종료 후 정규시작 전까지 실질적으로 휴게시간이 얼마나 보장되십니까?	주관식	(시간)
w_shift_rest	근로환경	당직	휴식	2018	12	당직 근무 종료 후 정규시작 전까지 실질적인 휴식시간은 몇 시간 입니까?	주관식	(시간)
w_shift_rest	근로환경	당직	휴식	2019	A-5	전날 업무를 마친 후 다음 정규시작 전까지 휴식시간은 평균 몇 시간 이었습니까?	주관식	(시간)
w_rest_sleep	근로환경	휴게	수면	2016	8	지난 1주일 간 귀하의 하루 평균 수면시간은 몇 시간 이었습니까?	주관식	(시간/1일)
w_rest_sleep	근로환경	휴게	수면	2017	8	1주일 간 귀하의 하루 평균 수면시간은 몇 시간 입니까?	주관식	(시간/1일)
w_rest_sleep	근로환경	휴게	수면	2018	13	근무 중 귀하의 하루 평균 수면시간은 몇 시간 입니까?	주관식	(시간/1일)
w_rest_meal_t	근로환경	휴게	식사시간	2016	9	한 끼 식사 시에 사용할 수 있는 실질적인 시간(식사시간 + 휴게시간)은 얼마나 되십니까?	주관식	(분)
w_rest_meal_t	근로환경	휴게	식사시간	2017	10	한 끼 식사 시에 사용할 수 있는 실질적인 시간(식사시간 + 휴게시간)은 얼마나 되십니까?	주관식	(분)
w_rest_meal	근로환경	휴게	식사횟수	2017	9	점심 식사시간에 식사를 할 수 있는 경우가 일주일에 몇 번이나 되십니까?	주관식	(번)
w_rest_meal	근로환경	휴게	식사횟수	2018	14	30분 이상의 점심 식사 시간을 가졌던 경우가 일주일에 평균 몇 번이었습니까?	주관식	(번)
w_rest_meal	근로환경	휴게	식사횟수	2019	A-6	30분 이상의 점심 식사 시간을 가졌던 경우가 일주일에 평균 몇 번이었습니까?	주관식	(번)
	대분류	중분류	소분류	년도	번호	문항	비고	기타
t_pa_lack	수련환경	불법인력	교육권 침해	2016	27	귀하께서 PA(Physician Assistant)로 인해 교육적 기회를 박탈당했다고 느낀 적이 있습니까?	Y/N	네/아니오
t_pa_lack	수련환경	불법인력	교육권 침해	2017	55	귀하께서 무면허진료보조인력 (UA, Unlicensed Assistant)로 인해 교육적 기회를 박탈당했다고 느낀 적이 있습니까?	Y/N	네/아니오
t_pa_lack	수련환경	불법인력	교육권 침해	2018	79	귀하께서 무면허진료보조인력 (UA, Unlicensed Assistant)로 인해 교육적 기회를 박탈당했다고 느낀 적이 있습니까?	Y/N	네/아니오
t_pa	수련환경	불법인력	활동유무	2016	23	귀하의 병원에 PA(Physician Assistant)가 있습니까?	Y/N	네/아니오
t_pa	수련환경	불법인력	활동유무	2017	51	귀하의 병원에 무면허진료보조인력 (UA, Unlicensed Assistant)가 있습니까?	Y/N	네/아니오
t_pa	수련환경	불법인력	활동유무	2018	75	귀하의 병원에 무면허진료보조인력 (UA, Unlicensed Assistant)가 있습니까?	Y/N	네/아니오
w_surv_qol	수련환경	삶의질	삶의질	2017	35-12	삶의 질이 높다.	5-likert	아니다->그렇다
w_surv_qol	수련환경	삶의질	삶의질	2018	102	귀하의 주관적 삶의 질을 다음의 보기에서 선택해 주시기 바랍니다.	5-likert	나쁘다→좋다
t_super_com	수련환경	수련감독	지도전문의 소통	2016	19	귀하가 당직일 때 응급환자에 대한 논의가 필요한 경우 담당 교수와 신속하고 원활한 소통이 가능합니까?	Y/N	네/아니오
t_super_com	수련환경	수련감독	지도전문의 소통	2017	50	귀하가 당직 근무 시 응급환자에 대해 담당교수와 논의하려고 할 때 신속하고 원활하게 소통 했다고 생각하는 비율은 몇 % 입니까?	주관식	(%)
t_super_com	수련환경	수련감독	지도전문의 소통	2019	D-3	선생님께서는 당직 근무 중 환자에게 문제가 발생했을 때 전문의에게 즉시 보고 및 적절한 자문을 구할 수 있습니까?	Y/N	네/아니오
t_super_teach	수련환경	수련감독	지도전문의 역할	2016	29-4	지도전문의에게 적절한 교육적 지도를 받고 있다.	5-likert	아니다->그렇다
t_super_teach	수련환경	수련감독	지도전문의 역할	2017	35-21	지도전문의에게 적절한 교육적 지도를 받고 있다.	5-likert	아니다->그렇다
t_super_teach	수련환경	수련감독	지도전문의 역할	2018	51	지도전문의는 학습 과정에 효과적으로 기여하고 있습니까?	5-likert	그렇다->아니다
t_super_teach	수련환경	수련감독	지도전문의 역할	2019	B-9	선생님께서는 환자에게 술기를 행할 때, 전문의에게 적절한 지도 및 감독을 받을 수 있습니까?	5-likert	아니다->그렇다
t_effect	수련환경	수련내용	교육 효과	2016	29-11	현재 전공의 수련이 수련 직후 봉직을 하거나 개원하는데 충분하다.	5-likert	아니다->그렇다
t_effect	수련환경	수련내용	교육 효과	2017	36-9	현재 전공의 수련이 수련 직후 봉직을 하거나 개원하는데 충분하다.	5-likert	아니다->그렇다
t_effect	수련환경	수련내용	교육 효과	2018	97	전공의 수련 프로그램을 성실히 마치고 나면 전문의로서 단독으로 일하는데 역량이 충분할 것이라고 생각하십니까?	5-likert	아니다->그렇다
t_effect	수련환경	수련내용	교육 효과	2019	B-6	전공의 수련 프로그램을 마치고 나면 전문의로서의 충분한 역량을 키울 수 있을 것이라고 생각하십니까?	5-likert	아니다->그렇다
t_load_other	수련환경	수련내용	잡일비중	2016	17	본인의 업무 중 전공의 수련과 관련 없는 업무가 차지하는 비중이 얼마나 되십니까?	주관식	(%)
t_load_other	수련환경	수련내용	잡일비중	2017	20	귀하의 ‘정규’ 업무 중 전공의 수련과 관련 없는 업무가 차지하는 비중이 얼마나 되십니까?	주관식	(%)
t_load_other	수련환경	수련내용	잡일비중	2018	52	전체 업무 중 수련과 관련 없는 업무가 차지하는 비중이 얼마나 됩니까?	주관식	(%)
t_load_other	수련환경	수련내용	잡일비중	2019	B-4	선생님께서 수행하는 업무 중 수련과 관련 없는 업무가 차지하는 비중은 얼마입니까?	주관식	(%)
t_load_pt	수련환경	수련부담	주치의	2016	18	주치의 역할을 하는 경우에 환자를 한 번에 평균 몇 명 담당합니까?	주관식	(명)
t_load_shift	수련환경	수련부담	주치의-당직	2017	38	당직 근무 시 주치의를 맡은 경우 환자를 평균 몇 명 담당합니까?	주관식	(명)
t_load_shift	수련환경	수련부담	주치의-당직	2018	72	당직 근무 시 최대 몇 명의 환자를 담당합니까?	주관식	(명)
t_load_shift	수련환경	수련부담	주치의-당직	2019	D-5	선생님께서는 당직 근무 시 최대 몇 명의 환자를 담당합니까?	주관식	(명)
t_load_day	수련환경	수련부담	주치의-정규	2017	37	정규 근무 시 주치의를 맡은 경우 입원 환자는 평균 몇 명 담당합니까?	주관식	(명)
t_load_day	수련환경	수련부담	주치의-정규	2018	71	정규 근무 시 주치의를 맡은 경우 입원 환자를 평균 몇 명 담당합니까?	주관식	(명)
t_load_day	수련환경	수련부담	주치의-정규	2019	D-4	선생님께서는 정규 근무 시 입원 환자를 평균 몇 명 담당합니까?	주관식	(명)
t_surv_oppor	수련환경	수련전반	만족도-기회	2016	29-3	임상능력 함양을 위한 참여 기회(시술 참여, 의사결정과정 참여 등)가 있다.	5-likert	아니다->그렇다
t_surv_oppor	수련환경	수련전반	만족도-기회	2017	35-19	임상능력 함양을 위한 참여 기회(시술 참여, 의사결정과정 참여 등)가 있다.	5-likert	아니다->그렇다
t_surv_oppor	수련환경	수련전반	만족도-기회	2018	54	최근 1년 간 술기 교육을 받은 후, 적절한 빈도로 직접 수행해 볼 기회가 있었습니까?	Y/N	네/아니오/미해당
t_surv_oppor	수련환경	수련전반	만족도-기회	2019	B-5	선생님께서 지식 또는 술기를 배우고자 할 때 기회가 충분히 제공됩니까?	5-likert	아니다->그렇다
t_surv_env	수련환경	수련전반	만족도-전반	2016	29-1	전반적인 교육환경에 만족한다.	5-likert	아니다->그렇다
t_surv_env	수련환경	수련전반	만족도-전반	2017	35-17	전반적인 교육환경에 만족한다.	5-likert	아니다->그렇다
t_surv_env	수련환경	수련전반	만족도-전반	2018	96	최근 2달 간 경험한 전공의 수련 프로그램에 얼마나 만족하십니까?	5-likert	불만->만족
t_surv_env	수련환경	수련전반	만족도-전반	2019	B-1	선생님은 소속된 병원의 수련환경에 만족하십니까?	5-likert	불만->만족
t_mile	수련환경	연차별교과	교과 제시	2016	29-9	연차별(인턴 포함)로 수련 받아야 할 항목이 제시되어 있다.	5-likert	아니다->그렇다
t_mile	수련환경	연차별교과	교과 제시	2017	36-3	연차별(인턴 포함)로 수련 교육목표가 제시되어 있다.	5-likert	아니다->그렇다
t_mile	수련환경	연차별교과	교과 제시	2018	46	전공의가 수행해야 할 업무를 상세히 기술한 문서(직무기술서)가 있습니까?	Y/N	네/아니오/모름
t_mile_act	수련환경	연차별교과	교과 준수	2016	29-10	제시된 연차별 수련교육과정(인턴 포함)이 체계적 진행되고 있다.	5-likert	아니다->그렇다
t_mile_act	수련환경	연차별교과	교과 준수	2017	36-7	연차별 수련이 체계적으로 진행되고 있다.	5-likert	아니다->그렇다
t_mile_act	수련환경	연차별교과	교과 준수	2018	48	전공의가 해당 업무를 통해 배우기로 되어 있는 지식, 기술, 태도를 갖추는데 필요한 학습 과정이 적절하게 구성되어 있습니까?	5-likert	아니다->그렇다
t_mile_act	수련환경	연차별교과	교과 준수	2019	B-2	선생님의 병원은 현재 교육수련 목표에 따른 수련과정을 제공하고 있습니까?	5-likert	아니다->그렇다
