# Supplementary material for: Changes in the working conditions and learning environment of medical residents after the enactment of the Medical Resident Act in Korea in 2015: a national 4-year longitudinal study
Source: J Educ Eval Health Prof. 2021 Apr 20;18:7. doi: 10.3352/jeehp.2021.18.7 (PMC8118751; doi:10.3352/jeehp.2021.18.7)
Supplement: Supplementary file 4 — Supplement 3. Statistical analysis results. [file jeehp-18-07-suppl3.xlsx]

## Sheet: demographic
		2016	2017	2018	2019		테이블:class * year
	N	2984	3566	3779	4700		class	year(year)
	Institution type (%)							2016	2017	2018	2019	합계
	Superior general hospitals	2239 (75)	2628 (73.7)	2739 (72.5)	3150 (67)		A	2239	2628	2739	3150	10756
	General hospitals	344 (11.5)	492 (13.8)	553 (14.6)	750 (16)			75.03	73.7	72.48	67.02
	Other institutions	401 (13.4)	446 (12.5)	487 (12.9)	800 (17)		B	344	492	553	750	2139
	Postgrauduate year (%)							11.53	13.8	14.63	15.96
	PGY1(Intern)	709 (23.8)	955 (26.8)	911 (24.1)	1108 (23.6)		C	401	446	487	800	2134
	PGY2(R1)	472 (15.8)	633 (17.8)	642 (17)	873 (18.6)			13.44	12.51	12.89	17.02
	PGY3(R2)	566 (19)	640 (18)	647 (17.1)	870 (18.5)		합계	2984	3566	3779	4700	15029
	PGY4(R3)	621 (20.8)	711 (19.9)	803 (21.3)	979 (20.8)
	PGY5(R4)	616 (20.6)	627 (17.6)	776 (20.5)	870 (18.5)		테이블:grade * year
	Specialty (%)						grade	year(year)
	Internal medicine	442 (19.4)	461 (17.7)	481 (16.8)	643 (17.9)			2016	2017	2018	2019	합계
	Medical	397 (17.5)	453 (17.4)	547 (19.1)	673 (18.7)		1	472	633	642	873	2620
	General surgery	133 (5.9)	136 (5.2)	124 (4.3)	180 (5)			15.82	17.75	16.99	18.57
	Surgical	467 (20.5)	605 (23.2)	633 (22.1)	744 (20.7)		2	566	640	647	870	2723
	General	836 (36.8)	955 (36.6)	1083 (37.8)	1352 (37.6)			18.97	17.95	17.12	18.51
							3	621	711	803	979	3114
								20.81	19.94	21.25	20.83
							4	616	627	776	870	2889
								20.64	17.58	20.53	18.51
							5	709	955	911	1108	3683
								23.76	26.78	24.11	23.57
							합계	2984	3566	3779	4700	15029
							테이블:specialty * year
							specialty	year(year)
								2016	2017	2018	2019	합계
							GS	133	136	124	180	573
								5.85	5.21	4.32	5.01
							IM	442	461	481	643	2027
								19.43	17.66	16.77	17.9
							general	836	955	1083	1352	4226
								36.75	36.59	37.76	37.64
							medical	397	453	547	673	2070
								17.45	17.36	19.07	18.74
							surgical	467	605	633	744	2449
								20.53	23.18	22.07	20.71
							합계	2275	2610	2868	3592	11345

## Sheet: working hour
year=2016					year=2017					year=2018					year=2019									2016	2017	2018	2019	p for trend						2016	2017	2018	2019			2016	2017	2018	2019			2016	2017	2018	2019
																							All group	92.03	87.0229	79.2022	80.1664	<0.01					All group	92.03	87.0229	79.2022	80.1664		All group	92.03	87.0229	79.2022	80.1664		All group	92.03	87.0229	79.2022	80.1664
적률					적률					적률					적률					Jonckheere-Terpstra 검정			By institution type					<0.01					Group A	94.1071	89.3435	80.0543	81.1699		Intern	114.119	102.291	88.2442	88.3748		IM	88.1134	86.0343	81.3299	82.0062
N	2982	가중합	2982		N	2795	가중합	2795		N	3320	가중합	3320		N	4681	가중합	4681		통계량	38876656		Superior general hospitals	94.1071	89.3435	80.0543	81.1699	<0.01					Group B	88.4608	82.6587	80.1013	81.0201		R-1	102.443	92.7521	87.12	86.3422		Medical	82.5101	78.4571	76.2827	75.8653
평균	92.03	관측값 합	274434		평균	87.0229	관측값 합	243229		평균	79.2022	관측값 합	262951		평균	80.1664	관측값 합	375259		Z	-21.6719		General hospitals	88.4608	82.6587	80.1013	81.0201	<0.01					Group C	83.505	77.6879	73.3925	75.4095		R-2	92.1281	85.5087	81.4028	81.3545		GS	106.455	96.8435	89.6204	86.4775
표준 편차	27.2591	분산	743.059		표준 편차	24.0735	분산	579.533		표준 편차	19.4728	분산	379.191		표준 편차	19.3545	분산	374.598		단측 Pr < Z	<.0001		Other institutions	83.505	77.6879	73.3925	75.4095	<0.01											R-3	80.6607	78.8322	72.3793	74.5773		Surgical	98.4111	93.3468	85.0288	86.7595
왜도	0.122365	첨도	-0.459077		왜도	0.123087	첨도	0.37671		왜도	-0.0803568	첨도	1.68106		왜도	0.263659	첨도	2.58846		양측 Pr > |Z|	<.0001		By PGY																R-4*	69.9619	69.3487	67.6437	68.6751		General	74.0413	71.0558	67.9985	70.2719
제곱합	2.74712e+07	수정 제곱합	2.21506e+06		제곱합	2.27857e+07	수정 제곱합	1.61921e+06		제곱합	2.20848e+07	수정 제곱합	1.25854e+06		제곱합	31836289	수정 제곱합	1.75312e+06					Intern	114.119	102.291	88.2442	88.3748	<0.01
변동계수	29.6198	평균의 표준 오차	0.499181		변동계수	27.6634	평균의 표준 오차	0.455353		변동계수	24.5862	평균의 표준 오차	0.337956		변동계수	24.143	평균의 표준 오차	0.282887					PGY2	102.443	92.7521	87.12	86.3422	<0.01
																							PGY3	92.1281	85.5087	81.4028	81.3545	<0.01
class=A year=2016					class=A year=2017					class=A year=2018					class=A year=2019								PGY4	80.6607	78.8322	72.3793	74.5773	<0.01
																							PGY5	69.9619	69.3487	67.6437	68.6751	0.5565
적률					적률					적률					적률					Jonckheere-Terpstra 검정			By specialty
N	2237	가중합	2237		N	2082	가중합	2082		N	2418	가중합	2418		N	3138	가중합	3138		통계량	1.96033e+07		Internal medicine	88.1134	86.0343	81.3299	82.0062	<0.01
평균	94.1071	관측값 합	210518		평균	89.3435	관측값 합	186013		평균	80.0543	관측값 합	193571		평균	81.1699	관측값 합	254711		Z	-20.9115		Medical	82.5101	78.4571	76.2827	75.8653	<0.01
표준 편차	27.3934	분산	750.399		표준 편차	24.3315	분산	592.023		표준 편차	19.3982	분산	376.29		표준 편차	19.147	분산	366.608		단측 Pr < Z	<.0001		General surgery	106.455	96.8435	89.6204	86.4775	<0.01
왜도	0.041349	첨도	-0.481705		왜도	0.0699292	첨도	0.36243		왜도	-0.141852	첨도	1.49393		왜도	0.0948833	첨도	2.41484		양측 Pr > |Z|	<.0001		Surgical	98.4111	93.3468	85.0288	86.7595	<0.01
제곱합	2.14891e+07	수정 제곱합	1.67789e+06		제곱합	1.78511e+07	수정 제곱합	1.232e+06		제곱합	1.64057e+07	수정 제곱합	909494		제곱합	21824905	수정 제곱합	1.15005e+06					General	74.0413	71.0558	67.9985	70.2719	<0.01
변동계수	29.1088	평균의 표준 오차	0.57918		변동계수	27.2337	평균의 표준 오차	0.533248		변동계수	24.2313	평균의 표준 오차	0.394488		변동계수	23.5888	평균의 표준 오차	0.341802
class=B year=2016					class=B year=2017					class=B year=2018					class=B year=2019
적률					적률					적률					적률					Jonckheere-Terpstra 검정
N	344	가중합	344		N	367	가중합	367		N	474	가중합	474		N	747	가중합	747		통계량	812354
평균	88.4608	관측값 합	30430.5		평균	82.6587	관측값 합	30335.8		평균	80.1013	관측값 합	37968		평균	81.0201	관측값 합	60522		Z	-3.8928
표준 편차	25.2222	분산	636.158		표준 편차	21.3915	분산	457.596		표준 편차	19.3628	분산	374.917		표준 편차	19.1561	분산	366.958		단측 Pr < Z	<.0001
왜도	0.436385	첨도	-0.162306		왜도	0.244818	첨도	0.284802		왜도	0.38483	첨도	2.52798		왜도	0.571381	첨도	2.65033		양측 Pr > |Z|	<.0001
제곱합	2.91011e+06	수정 제곱합	218202		제곱합	2.67499e+06	수정 제곱합	167480		제곱합	3.21862e+06	수정 제곱합	177336		제곱합	5177248	수정 제곱합	273751
변동계수	28.5123	평균의 표준 오차	1.35989		변동계수	25.8793	평균의 표준 오차	1.11663		변동계수	24.1729	평균의 표준 오차	0.889361		변동계수	23.6437	평균의 표준 오차	0.700887
class=C year=2016					class=C year=2017					class=C year=2018					class=C year=2019
적률					적률					적률					적률					Jonckheere-Terpstra 검정
N	401	가중합	401		N	346	가중합	346		N	428	가중합	428		N	796	가중합	796		통계량	840376
평균	83.505	관측값 합	33485.5		평균	77.6879	관측값 합	26880		평균	73.3925	관측값 합	31412		평균	75.4095	관측값 합	60026		Z	-4.6054
표준 편차	26.2577	분산	689.466		표준 편차	22.288	분산	496.754		표준 편차	19.06	분산	363.282		표준 편차	19.6703	분산	386.921		단측 Pr < Z	<.0001
왜도	0.315813	첨도	-0.171638		왜도	0.139324	첨도	0.929774		왜도	-0.272171	첨도	2.01859		왜도	0.691692	첨도	4.04073		양측 Pr > |Z|	<.0001
제곱합	3.07199e+06	수정 제곱합	275786		제곱합	2259630	수정 제곱합	171380		제곱합	2.46053e+06	수정 제곱합	155122		제곱합	4834136	수정 제곱합	307602
변동계수	31.4445	평균의 표준 오차	1.31125		변동계수	28.6892	평균의 표준 오차	1.19821		변동계수	25.9699	평균의 표준 오차	0.921298		변동계수	26.0847	평균의 표준 오차	0.697196
specialty=GS year=2016					specialty=GS year=2017					specialty=GS year=2018					specialty=GS year=2019
적률					적률					적률					적률					Jonckheere-Terpstra 검정
N	132	가중합	132		N	115	가중합	115		N	108	가중합	108		N	178	가중합	178		통계량	44968
평균	106.455	관측값 합	14052		평균	96.8435	관측값 합	11137		평균	89.6204	관측값 합	9679		평균	86.4775	관측값 합	15393		Z	-10.1578
표준 편차	19.1165	분산	365.441		표준 편차	15.8588	분산	251.502		표준 편차	16.6961	분산	278.761		표준 편차	13.7176	분산	188.172		단측 Pr < Z	<.0001
왜도	0.703854	첨도	0.175604		왜도	0.199277	첨도	-0.359892		왜도	1.48983	첨도	4.91023		왜도	0.660201	첨도	1.58198		양측 Pr > |Z|	<.0001
제곱합	1543772	수정 제곱합	47872.7		제곱합	1107217	수정 제곱합	28671.2		제곱합	897263	수정 제곱합	29827.4		제곱합	1364455	수정 제곱합	33306.4
변동계수	17.9574	평균의 표준 오차	1.66388		변동계수	16.3757	평균의 표준 오차	1.47884		변동계수	18.6298	평균의 표준 오차	1.60659		변동계수	15.8626	평균의 표준 오차	1.02818
specialty=IM year=2016					specialty=IM year=2017					specialty=IM year=2018					specialty=IM year=2019
적률					적률					적률					적률					Jonckheere-Terpstra 검정
N	441	가중합	441		N	350	가중합	350		N	410	가중합	410		N	643	가중합	643		통계량	736978
평균	88.1134	관측값 합	38858		평균	86.0343	관측값 합	30112		평균	81.3299	관측값 합	33345.2		평균	82.0062	관측값 합	52730		Z	-4.3561
표준 편차	23.9751	분산	574.806		표준 편차	22.0444	분산	485.957		표준 편차	19.061	분산	363.322		표준 편차	18.9563	분산	359.34		단측 Pr < Z	<.0001
왜도	0.38398	첨도	-0.0723767		왜도	0.142019	첨도	1.50987		왜도	-0.428251	첨도	2.43525		왜도	-0.0781005	첨도	3.40159		양측 Pr > |Z|	<.0001
제곱합	3.67682e+06	수정 제곱합	252915		제곱합	2.76026e+06	수정 제곱합	169599		제곱합	2.86056e+06	수정 제곱합	148599		제곱합	4554884	수정 제곱합	230696
변동계수	27.2094	평균의 표준 오차	1.14167		변동계수	25.6229	평균의 표준 오차	1.17832		변동계수	23.4367	평균의 표준 오차	0.941356		변동계수	23.1156	평균의 표준 오차	0.747562
specialty=general year=2016					specialty=general year=2017					specialty=general year=2018					specialty=general year=2019
적률					적률					적률					적률					Jonckheere-Terpstra 검정
N	836	가중합	836		N	766	가중합	766		N	976	가중합	976		N	1350	가중합	1350		통계량	3.4091e+06
평균	74.0413	관측값 합	61898.5		평균	71.0558	관측값 합	54428.8		평균	67.9985	관측값 합	66366.5		평균	70.2719	관측값 합	94867		Z	-4.3956
표준 편차	20.3576	분산	414.432		표준 편차	20.3804	분산	415.36		표준 편차	17.9346	분산	321.649		표준 편차	18.9111	분산	357.629		단측 Pr < Z	<.0001
왜도	0.276056	첨도	0.220322		왜도	0.101242	첨도	1.19863		왜도	-0.0013704	첨도	1.83809		왜도	0.852877	첨도	4.13836		양측 Pr > |Z|	<.0001
제곱합	4.92909e+06	수정 제곱합	346050		제곱합	4.18523e+06	수정 제곱합	317751		제곱합	4.82643e+06	수정 제곱합	313608		제곱합	7148921	수정 제곱합	482441
변동계수	27.4949	평균의 표준 오차	0.704082		변동계수	28.6822	평균의 표준 오차	0.736373		변동계수	26.375	평균의 표준 오차	0.574072		변동계수	26.9113	평균의 표준 오차	0.514694
specialty=medical year=2016					specialty=medical year=2017					specialty=medical year=2018					specialty=medical year=2019
적률					적률					적률					적률					Jonckheere-Terpstra 검정
N	397	가중합	397		N	350	가중합	350		N	481	가중합	481		N	668	가중합	668		통계량	777476
평균	82.5101	관측값 합	32756.5		평균	78.4571	관측값 합	27460		평균	76.2827	관측값 합	36692		평균	75.8653	관측값 합	50678		Z	-4.4301
표준 편차	25.4645	분산	648.439		표준 편차	18.7242	분산	350.597		표준 편차	19.0834	분산	364.175		표준 편차	18.965	분산	359.67		단측 Pr < Z	<.0001
왜도	0.394758	첨도	0.215273		왜도	0.260774	첨도	0.58667		왜도	0.343297	첨도	0.405882		왜도	0.310226	첨도	1.97136		양측 Pr > |Z|	<.0001
제곱합	2.95952e+06	수정 제곱합	256782		제곱합	2.27679e+06	수정 제곱합	122358		제곱합	2.97377e+06	수정 제곱합	174804		제곱합	4084600	수정 제곱합	239900
변동계수	30.8623	평균의 표준 오차	1.27803		변동계수	23.8656	평균의 표준 오차	1.00085		변동계수	25.0166	평균의 표준 오차	0.870127		변동계수	24.9982	평균의 표준 오차	0.733777
specialty=surgical year=2016					specialty=surgical year=2017					specialty=surgical year=2018					specialty=surgical year=2019
적률					적률					적률					적률					Jonckheere-Terpstra 검정
N	467	가중합	467		N	457	가중합	457		N	566	가중합	566		N	740	가중합	740		통계량	1004566
평균	98.4111	관측값 합	45958		평균	93.3468	관측값 합	42659.5		평균	85.0288	관측값 합	48126.3		평균	86.7595	관측값 합	64202		Z	-8.4039
표준 편차	26.7887	분산	717.636		표준 편차	24.7002	분산	610.101		표준 편차	19.9141	분산	396.571		표준 편차	18.5946	분산	345.758		단측 Pr < Z	<.0001
왜도	0.259179	첨도	-0.0298291		왜도	0.4163	첨도	0.234593		왜도	0.430502	첨도	2.22944		왜도	0.628752	첨도	2.46528		양측 Pr > |Z|	<.0001
제곱합	4.8572e+06	수정 제곱합	334419		제곱합	4.26034e+06	수정 제곱합	278206		제곱합	4.31618e+06	수정 제곱합	224063		제곱합	5825646	수정 제곱합	255515
변동계수	27.2212	평균의 표준 오차	1.23963		변동계수	26.4607	평균의 표준 오차	1.15543		변동계수	23.4204	평균의 표준 오차	0.837052		변동계수	21.4323	평균의 표준 오차	0.68355
grade=1 year=2016					grade=1 year=2017					grade=1 year=2018					grade=1 year=2019
적률					적률					적률					적률					Jonckheere-Terpstra 검정
N	472	가중합	472		N	476	가중합	476		N	575	가중합	575		N	868	가중합	868		통계량	1.12545e+06
평균	102.443	관측값 합	48353		평균	92.7521	관측값 합	44150		평균	87.12	관측값 합	50094		평균	86.3422	관측값 합	74945		Z	-11.4076
표준 편차	26.0795	분산	680.141		표준 편차	25.3212	분산	641.164		표준 편차	19.6741	분산	387.07		표준 편차	19.5067	분산	380.511		단측 Pr < Z	<.0001
왜도	0.13405	첨도	-0.307281		왜도	0.158801	첨도	0.733983		왜도	0.220356	첨도	2.1951		왜도	0.211785	첨도	2.17337		양측 Pr > |Z|	<.0001
제곱합	5273763	수정 제곱합	320346		제곱합	4399558	수정 제곱합	304553		제곱합	4.58637e+06	수정 제곱합	222178		제곱합	6800817	수정 제곱합	329903
변동계수	25.4576	평균의 표준 오차	1.20041		변동계수	27.2999	평균의 표준 오차	1.1606		변동계수	22.5828	평균의 표준 오차	0.820467		변동계수	22.5923	평균의 표준 오차	0.662101
grade=2 year=2016					grade=2 year=2017					grade=2 year=2018					grade=2 year=2019
적률					적률					적률					적률					Jonckheere-Terpstra 검정
N	566	가중합	566		N	489	가중합	489		N	563	가중합	563		N	866	가중합	866		통계량	1243620
평균	92.1281	관측값 합	52144.5		평균	85.5087	관측값 합	41813.8		평균	81.4028	관측값 합	45829.8		평균	81.3545	관측값 합	70453		Z	-9.6294
표준 편차	22.8825	분산	523.611		표준 편차	21.111	분산	445.675		표준 편차	19.3647	분산	374.99		표준 편차	18.98	분산	360.241		단측 Pr < Z	<.0001
왜도	0.15527	첨도	0.319351		왜도	0.0240724	첨도	0.473563		왜도	0.448255	첨도	2.44708		왜도	0.112842	첨도	2.9679		양측 Pr > |Z|	<.0001
제곱합	5.09981e+06	수정 제곱합	295840		제곱합	3.79293e+06	수정 제곱합	217490		제곱합	3.94141e+06	수정 제곱합	210745		제곱합	6043277	수정 제곱합	311608
변동계수	24.8377	평균의 표준 오차	0.961825		변동계수	24.6887	평균의 표준 오차	0.954673		변동계수	23.7887	평균의 표준 오차	0.816124		변동계수	23.33	평균의 표준 오차	0.644967
grade=3 year=2016					grade=3 year=2017					grade=3 year=2018					grade=3 year=2019
적률					적률					적률					적률					Jonckheere-Terpstra 검정
N	619	가중합	619		N	575	가중합	575		N	714	가중합	714		N	977	가중합	977		통계량	1741954
평균	80.6607	관측값 합	49929		평균	78.8322	관측값 합	45328.5		평균	72.3793	관측값 합	51678.8		평균	74.5773	관측값 합	72862		Z	-7.2458
표준 편차	21.8522	분산	477.517		표준 편차	20.6772	분산	427.548		표준 편차	18.5182	분산	342.924		표준 편차	17.8809	분산	319.726		단측 Pr < Z	<.0001
왜도	0.207823	첨도	0.718395		왜도	0.0793124	첨도	1.57244		왜도	-0.329687	첨도	1.64804		왜도	0.677623	첨도	3.9907		양측 Pr > |Z|	<.0001
제곱합	4322416	수정 제곱합	295106		제곱합	3.81876e+06	수정 제곱합	245413		제곱합	3.98498e+06	수정 제곱합	244505		제곱합	5745902	수정 제곱합	312052
변동계수	27.0915	평균의 표준 오차	0.878313		변동계수	26.2294	평균의 표준 오차	0.8623		변동계수	25.585	평균의 표준 오차	0.693027		변동계수	23.9763	평균의 표준 오차	0.57206
grade=4 year=2016					grade=4 year=2017					grade=4 year=2018					grade=4 year=2019
적률					적률					적률					적률					Jonckheere-Terpstra 검정
N	616	가중합	616		N	499	가중합	499		N	689	가중합	689		N	868	가중합	868		통계량	1631573
평균	69.9619	관측값 합	43096.5		평균	69.3487	관측값 합	34605		평균	67.6437	관측값 합	46606.5		평균	68.6751	관측값 합	59610		Z	-0.5881
표준 편차	20.3749	분산	415.135		표준 편차	19.47	분산	379.08		표준 편차	17.4215	분산	303.51		표준 편차	18.4393	분산	340.007		단측 Pr < Z	0.2782
왜도	0.948917	첨도	2.31465		왜도	0.519578	첨도	1.82698		왜도	0.118268	첨도	0.68079		왜도	0.776356	첨도	3.9353		양측 Pr > |Z|	0.5565
제곱합	3.27042e+06	수정 제곱합	255308		제곱합	2.58859e+06	수정 제곱합	188782		제곱합	3.36145e+06	수정 제곱합	208815		제곱합	4388510	수정 제곱합	294786
변동계수	29.1228	평균의 표준 오차	0.820926		변동계수	28.0755	평균의 표준 오차	0.871596		변동계수	25.7549	평균의 표준 오차	0.663708		변동계수	26.85	평균의 표준 오차	0.62587
grade=5 year=2016					grade=5 year=2017					grade=5 year=2018					grade=5 year=2019
적률					적률					적률					적률					Jonckheere-Terpstra 검정
N	709	가중합	709		N	756	가중합	756		N	779	가중합	779		N	1102	가중합	1102		통계량	1696113
평균	114.119	관측값 합	80910.5		평균	102.291	관측값 합	77331.8		평균	88.2442	관측값 합	68742.2		평균	88.3748	관측값 합	97389		Z	-29.3219
표준 편차	19.5762	분산	383.228		표준 편차	19.1042	분산	364.97		표준 편차	13.6303	분산	185.786		표준 편차	15.1004	분산	228.022		단측 Pr < Z	<.0001
왜도	-0.525956	첨도	0.766983		왜도	0.11934	첨도	0.757632		왜도	-0.820284	첨도	8.78816		왜도	0.421569	첨도	8.63918		양측 Pr > |Z|	<.0001
제곱합	9.50477e+06	수정 제곱합	271325		제곱합	8.18587e+06	수정 제곱합	275553		제곱합	6.21064e+06	수정 제곱합	144542		제곱합	8857783	수정 제곱합	251052
변동계수	17.1542	평균의 표준 오차	0.7352		변동계수	18.6764	평균의 표준 오차	0.694813		변동계수	15.4462	평균의 표준 오차	0.488358		변동계수	17.0868	평균의 표준 오차	0.454881

## Sheet: work_all
연속당직 유무																								2016	2017	2018	2019	p
테이블:w_hour_cont_adj * year							통계량	자유도	값	Prob		Cochran-Armitage 추세 검정											Experienced continuous 36-hour work in past 4 weeks (%)	1026/2984 (34.4)	899/2801 (32.1)	1291/3779 (34.2)	1123/4700 (23.9)	<0.01
w_hour_cont_adj	year(year)						카이제곱	3	145.45	<.0001		통계량 (Z)	-9.49										Average sleep hours in previous week	5.73354	5.75763	5.89896	NA	<0.01
	2016	2017	2018	2019	합계		우도비 카이제곱	3	148.809	<.0001		단측 Pr < Z	<.0001										Had lunch break in previous week	NA	5.04887	3.58571	3.7071	<0.01
1	1026	899	1291	1123	4339		Mantel-Haenszel 카이제곱	1	90.0542	<.0001		양측 Pr > |Z|	<.0001										24-hour off-duty in past 4 weeks	3.90309	4.0615	4.88657	NA	<0.01
	34.38	32.1	34.16	23.89			파이 계수		0.101														Vacations actually spent in previous year	9.60946	10.651	12.21	11.7303	<0.01
2	1958	1902	2488	3577	9925		우발성 계수		0.1005
	65.62	67.9	65.84	76.11			크래머의 V		0.101
합계	2984	2801	3779	4700	14264																			2016	2017	2018	2019
결측값 빈도 = 765																							Average continuous shift in a week
수면시간																							Internal medicine	1.86769	1.77163	1.91227	NA	0.34
year=2016					year=2017					year=2018										wilcoxon rank sum			Medical	1.77146	1.74643	1.88489	NA	0.19
																							General surgery	2.65909	2.21405	2.16019	NA	<0.01
적률					적률					적률										Kruskal-Wallis Test			Surgical	2.4971	2.23344	2.15289	NA	<0.01
N	2931	가중합	2931		N	2784	가중합	2784		N	3355	가중합	3355							Chi-Square	27.4839		Protected rest hour after continuous shift
평균	5.73354	관측값 합	16805		평균	5.75763	관측값 합	16029.2		평균	5.89896	관측값 합	19791							DF	2		Internal medicine	3.18707	4.64103	5.57392	9.53966	<0.01
표준 편차	1.32293	분산	1.75013		표준 편차	1.28331	분산	1.64688		표준 편차	1.17305	분산	1.37604							Pr > Chi-Square	<.0001		Medical	4.58354	6.42813	6.32102	10.1649	<0.01
왜도	1.73595	첨도	21.43		왜도	1.1741	첨도	15.4247		왜도	0.534495	첨도	2.34716										General surgery	4.06767	4.5	4.54545	9.61111	<0.01
제곱합	101480	수정 제곱합	5127.89		제곱합	96873.8	수정 제곱합	4583.28		제곱합	121362	수정 제곱합	4615.25										Surgical	3.8838	5.25447	5.88716	9.14113	<0.01
변동계수	23.0735	평균의 표준 오차	0.0244359		변동계수	22.2888	평균의 표준 오차	0.0243219		변동계수	19.8857	평균의 표준 오차	0.0202521
식사횟수
					year=2017					year=2018					year=2019
					적률					적률					적률					Kruskal-Wallis Test
					N	2793	가중합	2793		N	3366	가중합	3366		N	4691	가중합	4691		Chi-Square	740.036
					평균	5.04887	관측값 합	14101.5		평균	3.58571	관측값 합	12069.5		평균	3.7071	관측값 합	17390		DF	2
					표준 편차	1.82367	분산	3.32578		표준 편차	2.41756	분산	5.84458		표준 편차	2.27162	분산	5.16025		Pr > Chi-Square	<.0001
					왜도	-0.678484	첨도	-0.274148		왜도	-0.0691998	첨도	-1.22822		왜도	-0.177863	첨도	-1.05971
					제곱합	80482.2	수정 제곱합	9285.58		제곱합	62944.8	수정 제곱합	19667		제곱합	88668	수정 제곱합	24201.6
					변동계수	36.1204	평균의 표준 오차	0.0345073		변동계수	67.422	평균의 표준 오차	0.0416696		변동계수	61.2775	평균의 표준 오차	0.0331667
오프횟수
year=2016					year=2017					year=2018
적률					적률					적률										Kruskal-Wallis Test
N	2981	가중합	2981		N	2795	가중합	2795		N	3332	가중합	3332							Chi-Square	269.596
평균	3.90309	관측값 합	11635.1		평균	4.0615	관측값 합	11351.9		평균	4.88657	관측값 합	16282							DF	2
표준 편차	3.41811	분산	11.6835		표준 편차	3.11936	분산	9.73039		표준 편차	2.86755	분산	8.22284							Pr > Chi-Square	<.0001
왜도	1.35323	첨도	4.19438		왜도	1.14744	첨도	3.07764		왜도	1.43339	첨도	5.84849
제곱합	80229.6	수정 제곱합	34816.8		제곱합	73292.5	수정 제곱합	27186.7		제곱합	106954	수정 제곱합	27390.3
변동계수	87.5746	평균의 표준 오차	0.0626044		변동계수	76.803	평균의 표준 오차	0.059003		변동계수	58.6823	평균의 표준 오차	0.0496774
휴가
year=2016					year=2017					year=2018					year=2019
적률					적률					적률					적률					Kruskal-Wallis Test
N	2919	가중합	2919		N	2126	가중합	2126		N	3397	가중합	3397		N	4698	가중합	4698		Chi-Square	1081.06
평균	9.60946	관측값 합	28050		평균	10.651	관측값 합	22644		평균	12.21	관측값 합	41477.5		평균	11.7303	관측값 합	55109		DF	3
표준 편차	4.15872	분산	17.295		표준 편차	3.1183	분산	9.72378		표준 편차	2.98896	분산	8.93386		표준 편차	3.66547	분산	13.4357		Pr > Chi-Square	<.0001
왜도	0.494878	첨도	14.9824		왜도	-0.10726	첨도	0.0518234		왜도	-0.133771	첨도	2.65252		왜도	3.47496	첨도	61.1817
제곱합	320012	수정 제곱합	50466.8		제곱합	261844	수정 제곱합	20663		제곱합	536781	수정 제곱합	30339.4		제곱합	709553	수정 제곱합	63107.3
변동계수	43.2774	평균의 표준 오차	0.0769738		변동계수	29.2771	평균의 표준 오차	0.0676295		변동계수	24.4795	평균의 표준 오차	0.0512828		변동계수	31.2478	평균의 표준 오차	0.0534777
당직일수
year=2016 specialty=GS					year=2017 specialty=GS					year=2018 specialty=GS
적률					적률					적률										Kruskal-Wallis Test
N	132	가중합	132		N	116	가중합	116		N	108	가중합	108							Chi-Square	22.6139
평균	2.65909	관측값 합	351		평균	2.21405	관측값 합	256.83		평균	2.16019	관측값 합	233.3							DF	2
표준 편차	1.07597	분산	1.1577		표준 편차	0.781437	분산	0.610643		표준 편차	0.725496	분산	0.526344							Pr > Chi-Square	<.0001
왜도	0.960351	첨도	2.34053		왜도	0.500379	첨도	1.79859		왜도	2.86189	첨도	17.84
제곱합	1085	수정 제곱합	151.659		제곱합	638.859	수정 제곱합	70.224		제곱합	560.29	수정 제곱합	56.3188
변동계수	40.4637	평균의 표준 오차	0.0936508		변동계수	35.2944	평균의 표준 오차	0.0725546		변동계수	33.5849	평균의 표준 오차	0.0698108
year=2016 specialty=IM					year=2017 specialty=IM					year=2018 specialty=IM
적률					적률					적률										Kruskal-Wallis Test
N	441	가중합	441		N	349	가중합	349		N	361	가중합	361							Chi-Square	2.157
평균	1.86769	관측값 합	823.65		평균	1.77163	관측값 합	618.3		평균	1.91227	관측값 합	690.33							DF	2
표준 편차	1.42638	분산	2.03455		표준 편차	1.08362	분산	1.17422		표준 편차	0.903797	분산	0.816849							Pr > Chi-Square	0.3401
왜도	0.48976	첨도	-0.203988		왜도	-0.0105678	첨도	0.581142		왜도	0.195292	첨도	2.60911
제곱합	2433.52	수정 제곱합	895.202		제곱합	1504.03	수정 제곱합	408.629		제곱합	1614.16	수정 제곱합	294.066
변동계수	76.3713	평균의 표준 오차	0.0679227		변동계수	61.1648	평균의 표준 오차	0.0580046		변동계수	47.263	평균의 표준 오차	0.0475682
year=2016 specialty=medical					year=2017 specialty=medical					year=2018 specialty=medical
적률					적률					적률										Kruskal-Wallis Test
N	396	가중합	396		N	350	가중합	350		N	417	가중합	417							Chi-Square	3.3399
평균	1.77146	관측값 합	701.5		평균	1.74643	관측값 합	611.25		평균	1.88489	관측값 합	786							DF	2
표준 편차	1.3983	분산	1.95523		표준 편차	1.2254	분산	1.5016		표준 편차	1.03563	분산	1.07252							Pr > Chi-Square	0.1883
왜도	0.270755	첨도	-0.639373		왜도	0.29836	첨도	0.0969481		왜도	-0.0348739	첨도	0.0861466
제곱합	2015	수정 제곱합	772.318		제곱합	1591.56	수정 제곱합	524.058		제곱합	1927.69	수정 제곱합	446.17
변동계수	78.9345	평균의 표준 오차	0.0702671		변동계수	70.1659	평균의 표준 오차	0.0655002		변동계수	54.9436	평균의 표준 오차	0.0507149
year=2016 specialty=surgical					year=2017 specialty=surgical					year=2018 specialty=surgical
적률					적률					적률										Kruskal-Wallis Test
N	465	가중합	465		N	456	가중합	456		N	519	가중합	519							Chi-Square	12.0153
평균	2.4971	관측값 합	1161.15		평균	2.23344	관측값 합	1018.45		평균	2.15289	관측값 합	1117.35							DF	2
표준 편차	1.53586	분산	2.35885		표준 편차	1.31289	분산	1.72368		표준 편차	1.00176	분산	1.00351							Pr > Chi-Square	0.0025
왜도	0.733523	첨도	0.684858		왜도	0.688964	첨도	1.07891		왜도	0.770398	첨도	1.89686
제곱합	3994.01	수정 제곱합	1094.51		제곱합	3058.92	수정 제곱합	784.272		제곱합	2925.35	수정 제곱합	519.821
변동계수	61.5057	평균의 표준 오차	0.0712236		변동계수	58.7832	평균의 표준 오차	0.0614816		변동계수	46.5307	평균의 표준 오차	0.0439722
당직 후 휴식
year=2016 specialty=GS					year=2017 specialty=GS					year=2018 specialty=GS					year=2019 specialty=GS
적률					적률					적률					적률					Kruskal-Wallis Test
N	133	가중합	133		N	116	가중합	116		N	110	가중합	110		N	180	가중합	180		Chi-Square	109.369
평균	4.06767	관측값 합	541		평균	4.5	관측값 합	522		평균	4.54545	관측값 합	500		평균	9.61111	관측값 합	1730		DF	3
표준 편차	6.77808	분산	45.9424		표준 편차	6.20589	분산	38.513		표준 편차	5.66437	분산	32.0851		표준 편차	4.67895	분산	21.8926		Pr > Chi-Square	<.0001
왜도	2.74746	첨도	12.684		왜도	1.2821	첨도	1.11089		왜도	0.882963	첨도	-0.140679		왜도	1.46197	첨도	11.701
제곱합	8265	수정 제곱합	6064.39		제곱합	6778	수정 제곱합	4429		제곱합	5770	수정 제곱합	3497.27		제곱합	20546	수정 제곱합	3918.78
변동계수	166.633	평균의 표준 오차	0.587734		변동계수	137.909	평균의 표준 오차	0.576202		변동계수	124.616	평균의 표준 오차	0.540076		변동계수	48.6828	평균의 표준 오차	0.348749
year=2016 specialty=IM					year=2017 specialty=IM					year=2018 specialty=IM					year=2019 specialty=IM
적률					적률					적률					적률					Kruskal-Wallis Test
N	441	가중합	441		N	351	가중합	351		N	372	가중합	372		N	643	가중합	643		Chi-Square	410.812
평균	3.18707	관측값 합	1405.5		평균	4.64103	관측값 합	1629		평균	5.57392	관측값 합	2073.5		평균	9.53966	관측값 합	6134		DF	3
표준 편차	5.98138	분산	35.7769		표준 편차	8.70439	분산	75.7665		표준 편차	6.79617	분산	46.1879		표준 편차	4.26274	분산	18.1709		Pr > Chi-Square	<.0001
왜도	4.33821	첨도	39.8291		왜도	7.70974	첨도	100.453		왜도	1.9283	첨도	10.128		왜도	-0.754732	첨도	1.00765
제곱합	20221.2	수정 제곱합	15741.8		제곱합	34078.5	수정 제곱합	26518.3		제곱합	28693.2	수정 제곱합	17135.7		제곱합	70182	수정 제곱합	11665.7
변동계수	187.676	평균의 표준 오차	0.284827		변동계수	187.553	평균의 표준 오차	0.464606		변동계수	121.928	평균의 표준 오차	0.352365		변동계수	44.6844	평균의 표준 오차	0.168106
year=2016 specialty=medical					year=2017 specialty=medical					year=2018 specialty=medical					year=2019 specialty=medical
적률					적률					적률					적률					Kruskal-Wallis Test
N	395	가중합	395		N	342	가중합	342		N	433	가중합	433		N	673	가중합	673		Chi-Square	278.963
평균	4.58354	관측값 합	1810.5		평균	6.42813	관측값 합	2198.42		평균	6.32102	관측값 합	2737		평균	10.1649	관측값 합	6841		DF	3
표준 편차	5.91345	분산	34.9689		표준 편차	9.23768	분산	85.3346		표준 편차	6.69739	분산	44.855		표준 편차	4.63885	분산	21.5189		Pr > Chi-Square	<.0001
왜도	0.918844	첨도	-0.246777		왜도	6.32604	첨도	76.1638		왜도	0.824258	첨도	0.29271		왜도	-0.922723	첨도	0.60065
제곱합	22076.2	수정 제곱합	13777.7		제곱합	43230.8	수정 제곱합	29099.1		제곱합	36678	수정 제곱합	19377.4		제곱합	83999	수정 제곱합	14460.7
변동계수	129.015	평균의 표준 오차	0.297538		변동계수	143.707	평균의 표준 오차	0.499516		변동계수	105.954	평균의 표준 오차	0.321856		변동계수	45.6358	평균의 표준 오차	0.178814
year=2016 specialty=surgical					year=2017 specialty=surgical					year=2018 specialty=surgical					year=2019 specialty=surgical
적률					적률					적률					적률					Kruskal-Wallis Test
N	463	가중합	463		N	452	가중합	452		N	545	가중합	545		N	744	가중합	744		Chi-Square	353.555
평균	3.8838	관측값 합	1798.2		평균	5.25447	관측값 합	2375.02		평균	5.88716	관측값 합	3208.5		평균	9.14113	관측값 합	6801		DF	3
표준 편차	7.46038	분산	55.6573		표준 편차	8.09992	분산	65.6088		표준 편차	5.96024	분산	35.5245		표준 편차	5.168	분산	26.7082		Pr > Chi-Square	<.0001
왜도	5.60345	첨도	52.5749		왜도	6.85395	첨도	91.6529		왜도	0.724308	첨도	0.00675438		왜도	4.01026	첨도	51.8354
제곱합	32697.5	수정 제곱합	25713.7		제곱합	42069	수정 제곱합	29589.6		제곱합	38214.2	수정 제곱합	19325.3		제곱합	82013	수정 제곱합	19844.2
변동계수	192.09	평균의 표준 오차	0.346713		변동계수	154.153	평균의 표준 오차	0.380988		변동계수	101.241	평균의 표준 오차	0.255309		변동계수	56.5356	평균의 표준 오차	0.189468

## Sheet: train_general
잡일																								2016	2017	2018	2019	p
year=2016					year=2017					year=2018					year=2019								Workload proportion from non-physician duties	18.5%	18.5%	22.6%	18.1%	<0.01
																							Interns	25.8%	25.7%	29.4%	23.8%	<0.01						잡일 사후비교
적률					적률					적률					적률					Kruskal-Wallis Test			Residents	16.3%	15.9%	20.4%	16.4%	<0.01						Pairwise Two-Sided Multiple Comparison Analysis
N	2763	가중합	2763		N	2794	가중합	2794		N	3663	가중합	3663		N	4699	가중합	4699		Chi-Square	177.66		Unlicensed physician assistants active in institutions	2617/2984 (87.7)	1992/2606 (76.4)	2821/3779 (74.7)		<0.01						Dwass, Steel, Critchlow-Fligner Method
평균	18.5436	관측값 합	51236		평균	18.5295	관측값 합	51771.3		평균	22.59	관측값 합	82747		평균	18.13	관측값 합	85193		DF	3		Superior general hospitals	1991/2239 (88.9)	1491/1930 (77.3)	2025/2739 (73.9)		<0.01						Variable: t_load_other
표준 편차	17.3214	분산	300.032		표준 편차	18.1037	분산	327.744		표준 편차	20.0439	분산	401.757		표준 편차	18.864	분산	355.849		Pr > Chi-Square	<.0001		General hospitals	295/344 (85.8)	273/350 (78)	440/553 (79.6)		0.02						year	Wilcoxon Z	DSCF Value	Pr > DSCF
왜도	1.59368	첨도	3.00741		왜도	1.74715	첨도	3.47948		왜도	1.33936	첨도	1.67202		왜도	1.80547	첨도	3.549					Other institutions	331/401 (82.5)	228/326 (69.9)	356/487 (73.1)		<0.01						2016 vs. 2017	0.8173	1.1558	0.8463
제곱합	1778790	수정 제곱합	828689		제곱합	1.87468e+06	수정 제곱합	915388		제곱합	3.34049e+06	수정 제곱합	1.47123e+06		제곱합	3216331	수정 제곱합	1.67178e+06					Deprived of learning opportunity because of unlicensed physician assistants	523/2984 (17.5)	495/1970 (25.1)	722/2821 (25.6)		<0.01						2016 vs. 2018	-8.384	11.8568	<.0001
변동계수	93.4092	평균의 표준 오차	0.329529		변동계수	97.7023	평균의 표준 오차	0.342495		변동계수	88.7291	평균의 표준 오차	0.331179		변동계수	104.048	평균의 표준 오차	0.275189					Superior general hospitals	421/2239 (18.8)	379/1476 (25.7)	508/2025 (25.1)		<0.01						2016 vs. 2019	3.2893	4.6518	0.0055
잡일-인턴																							General hospitals	50/344 (14.5)	65/269 (24.2)	117/440 (26.6)		<0.01						2017 vs. 2018	-9.1357	12.9198	<.0001
year=2016					year=2017					year=2018					year=2019								Other institutions	52/401 (13)	51/225 (22.7)	97/356 (27.3)		<0.01						2017 vs. 2019	2.4167	3.4177	0.0739
																																		2018 vs. 2019	12.7141	17.9805	<.0001
적률					적률					적률					적률					Kruskal-Wallis Test
N	662	가중합	662		N	755	가중합	755		N	882	가중합	882		N	1107	가중합	1107		Chi-Square	40.4056
평균	25.7613	관측값 합	17054		평균	25.6518	관측값 합	19367.1		평균	29.3724	관측값 합	25906.5		평균	23.8004	관측값 합	26347		DF	3
표준 편차	21.6957	분산	470.702		표준 편차	21.6744	분산	469.782		표준 편차	22.0021	분산	484.091		표준 편차	20.2307	분산	409.279		Pr > Chi-Square	<.0001
왜도	1.1787	첨도	0.95647		왜도	1.26695	첨도	1.14532		왜도	0.925544	첨도	0.42042		왜도	1.2031	첨도	1.21209
제곱합	750468	수정 제곱합	311134		제곱합	851016	수정 제곱합	354215		제곱합	1.18742e+06	수정 제곱합	426485		제곱합	1079731	수정 제곱합	452663
변동계수	84.218	평균의 표준 오차	0.843226		변동계수	84.4949	평균의 표준 오차	0.788814		변동계수	74.9073	평균의 표준 오차	0.740849		변동계수	85.0014	평균의 표준 오차	0.608045
잡일-레지
year=2016					year=2017					year=2018					year=2019
적률					적률					적률					적률					Kruskal-Wallis Test
N	2101	가중합	2101		N	2039	가중합	2039		N	2781	가중합	2781		N	3592	가중합	3592		Chi-Square	177.66
평균	16.2694	관측값 합	34182		평균	15.8922	관측값 합	32404.2		평균	20.4389	관측값 합	56840.6		평균	16.3825	관측값 합	58846		DF	3
표준 편차	14.9953	분산	224.858		표준 편차	15.7989	분산	249.604		표준 편차	18.8835	분산	356.586		표준 편차	18.07	분산	326.526		Pr > Chi-Square	<.0001
왜도	1.58145	첨도	3.36195		왜도	1.92461	첨도	4.97331		왜도	1.51192	첨도	2.429		왜도	2.0863	첨도	5.01342
제곱합	1028322	수정 제곱합	472202		제곱합	1.02367e+06	수정 제곱합	508692		제곱합	2.15307e+06	수정 제곱합	991308		제곱합	2136600	수정 제곱합	1.17255e+06
변동계수	92.1685	평균의 표준 오차	0.327146		변동계수	99.4126	평균의 표준 오차	0.349878		변동계수	92.3899	평균의 표준 오차	0.358081		변동계수	110.301	평균의 표준 오차	0.301502
PA 여부
테이블:t_pa * year						통계량	자유도	값	Prob		Cochran-Armitage 추세 검정
t_pa(t_pa)	year(year)					카이제곱	2	191.114	<.0001		통계량 (Z)	-12.8648
	2016	2017	2018	합계		우도비 카이제곱	2	204.825	<.0001		단측 Pr < Z	<.0001
1	2617	1992	2821	7430		Mantel-Haenszel 카이제곱	1	165.485	<.0001		양측 Pr > |Z|	<.0001
	87.7	76.44	74.65			파이 계수		0.1428
2	367	614	958	1939		우발성 계수		0.1414
	12.3	23.56	25.35			크래머의 V		0.1428
합계	2984	2606	3779	9369
결측값 빈도 = 960
상종											B군
테이블:t_pa * year						통계량	자유도	값	Prob		테이블:t_pa * year						통계량	자유도	값	Prob		테이블:t_pa * year						통계량	자유도	값	Prob
t_pa(t_pa)	year(year)					카이제곱	2	181.32	<.0001		t_pa(t_pa)	year(year)					카이제곱	2	7.7671	0.0206		t_pa(t_pa)	year(year)					카이제곱	2	17.6482	0.0001
	2016	2017	2018	합계		우도비 카이제곱	2	195.391	<.0001			2016	2017	2018	합계		우도비 카이제곱	2	8.1031	0.0174			2016	2017	2018	합계		우도비 카이제곱	2	18.2689	0.0001
1	1991	1491	2025	5507		Mantel-Haenszel 카이제곱	1	166.351	<.0001		1	295	273	440	1008		Mantel-Haenszel 카이제곱	1	4.2894	0.0384		1	331	228	356	915		Mantel-Haenszel 카이제곱	1	9.677	0.0019
	88.92	77.25	73.93									85.76	78	79.57									82.54	69.94	73.1
2	248	439	714	1401		Cochran-Armitage 추세 검정					2	49	77	113	239		Cochran-Armitage 추세 검정					2	70	98	131	299		Cochran-Armitage 추세 검정
	11.08	22.75	26.07			통계량 (Z)	-12.8987					14.24	22	20.43			통계량 (Z)	-2.0719					17.46	30.06	26.9			통계량 (Z)	-3.1121
합계	2239	1930	2739	6908		단측 Pr < Z	<.0001				합계	344	350	553	1247		단측 Pr < Z	0.0191				합계	401	326	487	1214		단측 Pr < Z	0.0009
결측값 빈도 = 698						양측 Pr > |Z|	<.0001				결측값 빈도 = 142						양측 Pr > |Z|	0.0383				결측값 빈도 = 120						양측 Pr > |Z|	0.0019
교육기회 박탈											GS를 제외한 나머지는 전부 정도의 차이는 있지만 심해짐
테이블:t_pa_lack * year						통계량	자유도	값	Prob		Cochran-Armitage 추세 검정
t_pa_lack(t_pa_lack)	year(year)					카이제곱	2	65.79	<.0001		통계량 (Z)	7.4176
	2016	2017	2018	합계		우도비 카이제곱	2	67.3973	<.0001		단측 Pr > Z	<.0001
1	523	495	722	1740		Mantel-Haenszel 카이제곱	1	55.0141	<.0001		양측 Pr > |Z|	<.0001
	17.53	25.13	25.59			파이 계수		0.092
2	2461	1475	2099	6035		우발성 계수		0.0916
	82.47	74.87	74.41			크래머의 V		0.092
합계	2984	1970	2821	7775
결측값 빈도 = 2554
테이블:t_pa_lack * year						통계량	자유도	값	Prob		테이블:t_pa_lack * year						통계량	자유도	값	Prob		테이블:t_pa_lack * year						통계량	자유도	값	Prob
t_pa_lack(t_pa_lack)	year(year)					카이제곱	2	33.2918	<.0001		t_pa_lack(t_pa_lack)	year(year)					카이제곱	2	17.2907	0.0002		t_pa_lack(t_pa_lack)	year(year)					카이제곱	2	24.6613	<.0001
	2016	2017	2018	합계		우도비 카이제곱	2	33.8813	<.0001			2016	2017	2018	합계		우도비 카이제곱	2	18.1728	0.0001			2016	2017	2018	합계		우도비 카이제곱	2	25.4345	<.0001
1	421	379	508	1308		Mantel-Haenszel 카이제곱	1	24.6101	<.0001		1	50	65	117	232		Mantel-Haenszel 카이제곱	1	15.77	<.0001		1	52	51	97	200		Mantel-Haenszel 카이제곱	1	23.937	<.0001
	18.8	25.68	25.09									14.53	24.16	26.59									12.97	22.67	27.25
2	1818	1097	1517	4432		Cochran-Armitage 추세 검정					2	294	204	323	821		Cochran-Armitage 추세 검정					2	349	174	259	782		Cochran-Armitage 추세 검정
	81.2	74.32	74.91			통계량 (Z)	4.9613					85.47	75.84	73.41			통계량 (Z)	3.973					87.03	77.33	72.75			통계량 (Z)	4.895
합계	2239	1476	2025	5740		단측 Pr > Z	<.0001				합계	344	269	440	1053		단측 Pr > Z	<.0001				합계	401	225	356	982		단측 Pr > Z	<.0001
결측값 빈도 = 1866						양측 Pr > |Z|	<.0001				결측값 빈도 = 336						양측 Pr > |Z|	<.0001				결측값 빈도 = 352						양측 Pr > |Z|	<.0001

## Sheet: train_specific
연차별 수련교과 제시																								2016	2017	2018	2019	p
테이블:t_mile_adj * year						통계량	자유도	값	Prob		Cochran-Armitage 추세 검정												Aware of training achievement goals	1179/2189 (53.9)	952/1378 (69.1)	1843/2589 (71.2)		<0.01
t_mile_adj	year(year)					카이제곱	2	171.532	<.0001		통계량 (Z)	12.3058											Interns	161/551 (29.2)	14/32 (43.8)	333/571 (58.3)		<0.01
	2016	2017	2018	합계		우도비 카이제곱	2	169.581	<.0001		단측 Pr > Z	<.0001											Residents	1018/1638 (62.2)	938/1346 (69.7)	1510/2018 (74.8)		<0.01
1	1179	952	1843	3974		Mantel-Haenszel 카이제곱	1	151.408	<.0001		양측 Pr > |Z|	<.0001											Training program is organized to achieve the goals	2.80999	3.08434	3.10003	3.42	<0.01
	53.86	69.09	71.19			파이 계수		0.1669															Superior general hospitals	2.79857	3.07273	3.11099	3.42413	<0.01
2	1010	426	746	2182		우발성 계수		0.1646															General hospitals	2.75	2.98214	3.00904	3.34	<0.01
	46.14	30.91	28.81			크래머의 V		0.1669															Other institutions	2.92519	3.24468	3.14168	3.47875	<0.01
합계	2189	1378	2589	6156																			Training staffs provide sufficient education	3.01475	3.0441	2.7023	3.22574	<0.01
결측값 빈도 = 2762																							Confident of practicing the specialty on one's own after training	2.84216	2.97492	3.23262	3.41213	<0.01
인턴											던트												Number of admitted patient load during regular shift
테이블:t_mile_adj * year						통계량	자유도	값	Prob		테이블:t_mile_adj * year						통계량	자유도	값	Prob			Internal medicine		22.541	22.2292	22.4446	0.84
t_mile_adj	year(year)					카이제곱	2	96.3551	<.0001		t_mile_adj	year(year)					카이제곱	2	68.4276	<.0001			General surgery		24.2157	24.061	21.8924	0.07
	2016	2017	2018	합계		우도비 카이제곱	2	97.9616	<.0001			2016	2017	2018	합계		우도비 카이제곱	2	68.0735	<.0001			Number of admitted patient load during continuous shift
1	161	14	333	508		Mantel-Haenszel 카이제곱	1	96.2716	<.0001		1	1018	938	1510	3466		Mantel-Haenszel 카이제곱	1	67.75	<.0001			Internal medicine		96.5722	127.954	117.885	<0.01
	29.22	43.75	58.32									62.15	69.69	74.83									General surgery		78.0099	93.0125	84.5938	0.03
2	390	18	238	646		Cochran-Armitage 추세 검정					2	620	408	508	1536		Cochran-Armitage 추세 검정
	70.78	56.25	41.68			통계량 (Z)	9.8161					37.85	30.31	25.17			통계량 (Z)	8.2319
합계	551	32	571	1154		단측 Pr > Z	<.0001				합계	1638	1346	2018	5002		단측 Pr > Z	<.0001
결측값 빈도 = 1247						양측 Pr > |Z|	<.0001				결측값 빈도 = 1515						양측 Pr > |Z|	<.0001
수련교과준수 전체
year=2016					year=2017					year=2018					year=2019
적률					적률					적률					적률					Kruskal-Wallis Test
N	2984	가중합	2984		N	1992	가중합	1992		N	3779	가중합	3779		N	4700	가중합	4700		Chi-Square	589.143
평균	2.80999	관측값 합	8385		평균	3.08434	관측값 합	6144		평균	3.10003	관측값 합	11715		평균	3.42	관측값 합	16074		DF	3
표준 편차	1.24843	분산	1.55859		표준 편차	1.11152	분산	1.23548		표준 편차	0.882479	분산	0.778769		표준 편차	0.955592	분산	0.913156		Pr > Chi-Square	<.0001
왜도	0.0316768	첨도	-1.01212		왜도	-0.226097	첨도	-0.684575		왜도	-0.267692	첨도	0.0596829		왜도	-0.492061	첨도	0.0350299
제곱합	28211	수정 제곱합	4649.26		제곱합	21410	수정 제곱합	2459.83		제곱합	39259	수정 제곱합	2942.19		제곱합	59264	수정 제곱합	4290.92
변동계수	44.4284	평균의 표준 오차	0.0228542		변동계수	36.0375	평균의 표준 오차	0.0249042		변동계수	28.4668	평균의 표준 오차	0.0143554		변동계수	27.9413	평균의 표준 오차	0.0139387
교과준수 인턴
year=2016					year=2017					year=2018					year=2019
적률					적률					적률					적률					Kruskal-Wallis Test
N	709	가중합	709		N	46	가중합	46		N	911	가중합	911		N	1108	가중합	1108		Chi-Square	275.794
평균	2.33992	관측값 합	1659		평균	3	관측값 합	138		평균	2.89682	관측값 합	2639		평균	3.20126	관측값 합	3547		DF	3
표준 편차	1.23341	분산	1.5213		표준 편차	1.0328	분산	1.06667		표준 편차	0.890919	분산	0.793737		표준 편차	0.931298	분산	0.867315		Pr > Chi-Square	<.0001
왜도	0.532036	첨도	-0.732661		왜도	-0.253064	첨도	0.00297304		왜도	-0.189085	첨도	-0.0397681		왜도	-0.369443	첨도	0.0964399
제곱합	4959	수정 제곱합	1077.08		제곱합	462	수정 제곱합	48		제곱합	8367	수정 제곱합	722.301		제곱합	12315	수정 제곱합	960.118
변동계수	52.7117	평균의 표준 오차	0.0463217		변동계수	34.4265	평균의 표준 오차	0.152277		변동계수	30.7551	평균의 표준 오차	0.0295175		변동계수	29.0916	평균의 표준 오차	0.0279781
교과준수 던트
year=2016					year=2017					year=2018					year=2019
적률					적률					적률					적률					Kruskal-Wallis Test
N	2275	가중합	2275		N	1946	가중합	1946		N	2868	가중합	2868		N	3592	가중합	3592		Chi-Square	406.937
평균	2.95648	관측값 합	6726		평균	3.08633	관측값 합	6006		평균	3.16457	관측값 합	9076		평균	3.48747	관측값 합	12527		DF	3
표준 편차	1.21676	분산	1.48052		표준 편차	1.11348	분산	1.23984		표준 편차	0.870058	분산	0.757001		표준 편차	0.953008	분산	0.908225		Pr > Chi-Square	<.0001
왜도	-0.101467	첨도	-0.919107		왜도	-0.226593	첨도	-0.695103		왜도	-0.289521	첨도	0.120277		왜도	-0.549395	첨도	0.0808102
제곱합	23252	수정 제곱합	3366.69		제곱합	20948	수정 제곱합	2411.5		제곱합	30892	수정 제곱합	2170.32		제곱합	46949	수정 제곱합	3261.44
변동계수	41.1558	평균의 표준 오차	0.0255103		변동계수	36.0779	평균의 표준 오차	0.0252413		변동계수	27.4937	평균의 표준 오차	0.0162464		변동계수	27.3266	평균의 표준 오차	0.0159011
class=A year=2016					class=A year=2017					class=A year=2018					class=A year=2019
적률					적률					적률					적률					Kruskal-Wallis Test
N	2239	가중합	2239		N	1430	가중합	1430		N	2739	가중합	2739		N	3150	가중합	3150		Chi-Square	429.021
평균	2.79857	관측값 합	6266		평균	3.07273	관측값 합	4394		평균	3.11099	관측값 합	8521		평균	3.42413	관측값 합	10786		DF	3
표준 편차	1.24701	분산	1.55503		표준 편차	1.10424	분산	1.21934		표준 편차	0.865764	분산	0.749547		표준 편차	0.94655	분산	0.895956		Pr > Chi-Square	<.0001
왜도	0.0143715	첨도	-1.03223		왜도	-0.256441	첨도	-0.685586		왜도	-0.246178	첨도	0.110889		왜도	-0.482668	첨도	0.046819
제곱합	21016	수정 제곱합	3480.16		제곱합	15244	수정 제곱합	1742.44		제곱합	28561	수정 제곱합	2052.26		제곱합	39754	수정 제곱합	2821.37
변동계수	44.5587	평균의 표준 오차	0.0263537		변동계수	35.9367	평균의 표준 오차	0.0292008		변동계수	27.8292	평균의 표준 오차	0.0165426		변동계수	27.6435	평균의 표준 오차	0.0168651
class=B year=2016					class=B year=2017					class=B year=2018					class=B year=2019
적률					적률					적률					적률					Kruskal-Wallis Test
N	344	가중합	344		N	280	가중합	280		N	553	가중합	553		N	750	가중합	750		Chi-Square	85.4853
평균	2.75	관측값 합	946		평균	2.98214	관측값 합	835		평균	3.00904	관측값 합	1664		평균	3.34	관측값 합	2505		DF	3
표준 편차	1.21038	분산	1.46501		표준 편차	1.06578	분산	1.13588		표준 편차	0.935371	분산	0.874918		표준 편차	0.937499	분산	0.878905		Pr > Chi-Square	<.0001
왜도	0.132715	첨도	-0.894182		왜도	-0.053739	첨도	-0.537294		왜도	-0.29793	첨도	-0.213323		왜도	-0.412575	첨도	-0.0436868
제곱합	3104	수정 제곱합	502.5		제곱합	2807	수정 제곱합	316.911		제곱합	5490	수정 제곱합	482.955		제곱합	9025	수정 제곱합	658.3
변동계수	44.0137	평균의 표준 오차	0.0652592		변동계수	35.7386	평균의 표준 오차	0.0636924		변동계수	31.0853	평균의 표준 오차	0.039776		변동계수	28.0688	평균의 표준 오차	0.0342326
class=C year=2016					class=C year=2017					class=C year=2018					class=C year=2019
적률					적률					적률					적률					Kruskal-Wallis Test
N	401	가중합	401		N	282	가중합	282		N	487	가중합	487		N	800	가중합	800		Chi-Square	76.9293
평균	2.92519	관측값 합	1173		평균	3.24468	관측값 합	915		평균	3.14168	관측값 합	1530		평균	3.47875	관측값 합	2783		DF	3
표준 편차	1.28429	분산	1.64939		표준 편차	1.17827	분산	1.38832		표준 편차	0.908605	분산	0.825563		표준 편차	1.0029	분산	1.00581		Pr > Chi-Square	<.0001
왜도	0.0263824	첨도	-1.0091		왜도	-0.301255	첨도	-0.737869		왜도	-0.300024	첨도	0.0752135		왜도	-0.613233	첨도	0.104806
제곱합	4091	수정 제곱합	659.756		제곱합	3359	수정 제곱합	390.117		제곱합	5208	수정 제곱합	401.224		제곱합	10485	수정 제곱합	803.639
변동계수	43.9044	평균의 표준 오차	0.0641342		변동계수	36.3139	평균의 표준 오차	0.0701649		변동계수	28.921	평균의 표준 오차	0.0411728		변동계수	28.8293	평균의 표준 오차	0.0354578
지도전문의 역할
year=2016					year=2017					year=2018					year=2019
적률					적률					적률					적률					Kruskal-Wallis Test
N	2984	가중합	2984		N	2676	가중합	2676		N	1955	가중합	1955		N	4700	가중합	4700		Chi-Square	356.243
평균	3.01475	관측값 합	8996		평균	3.0441	관측값 합	8146		평균	2.7023	관측값 합	5283		평균	3.22574	관측값 합	15161		DF	3
표준 편차	1.20277	분산	1.44665		표준 편차	1.17367	분산	1.37749		표준 편차	0.994545	분산	0.98912		표준 편차	1.00789	분산	1.01585		Pr > Chi-Square	<.0001
왜도	-0.133588	첨도	-0.873532		왜도	-0.199394	첨도	-0.822071		왜도	0.338344	첨도	-0.208705		왜도	-0.298149	첨도	-0.363044
제곱합	31436	수정 제곱합	4315.35		제곱합	28482	수정 제곱합	3684.8		제곱합	16209	수정 제곱합	1932.74		제곱합	53679	수정 제곱합	4773.48
변동계수	39.8961	평균의 표준 오차	0.0220182		변동계수	38.5555	평균의 표준 오차	0.0226883		변동계수	36.8036	평균의 표준 오차	0.0224932		변동계수	31.2453	평균의 표준 오차	0.0147017
year=2016	교육효과				year=2017					year=2018					year=2019
적률					적률					적률					적률					Kruskal-Wallis Test
N	2984	가중합	2984		N	1994	가중합	1994		N	2863	가중합	2863		N	4700	가중합	4700		Chi-Square	497.712
평균	2.84216	관측값 합	8481		평균	2.97492	관측값 합	5932		평균	3.23262	관측값 합	9255		평균	3.41213	관측값 합	16037		DF	3
표준 편차	1.25718	분산	1.58051		표준 편차	1.1964	분산	1.43138		표준 편차	0.947444	분산	0.89765		표준 편차	0.91204	분산	0.831817		Pr > Chi-Square	<.0001
왜도	0.00257368	첨도	-1.04083		왜도	-0.0625786	첨도	-0.905373		왜도	-0.300498	첨도	-0.137981		왜도	-0.423378	첨도	0.0515327
제곱합	28819	수정 제곱합	4714.66		제곱합	20500	수정 제곱합	2852.75		제곱합	32487	수정 제곱합	2569.07		제곱합	58629	수정 제곱합	3908.71
변동계수	44.2334	평균의 표준 오차	0.0230144		변동계수	40.2163	평균의 표준 오차	0.0267926		변동계수	29.3088	평균의 표준 오차	0.0177069		변동계수	26.7294	평균의 표준 오차	0.0133035
					주간환자
					year=2017 specialty=GS					year=2018 specialty=GS					year=2019 specialty=GS
					적률					적률					적률					Kruskal-Wallis Test
					N	102	가중합	102		N	82	가중합	82		N	144	가중합	144		Chi-Square	5.345
					평균	24.2157	관측값 합	2470		평균	24.061	관측값 합	1973		평균	21.8924	관측값 합	3152.5		DF	2
					표준 편차	8.61886	분산	74.2847		표준 편차	9.73012	분산	94.6752		표준 편차	9.5286	분산	90.7943		Pr > Chi-Square	0.0691
					왜도	-0.320917	첨도	-0.40031		왜도	0.361664	첨도	-0.112389		왜도	0.364387	첨도	0.167455
					제곱합	67315.5	수정 제곱합	7502.75		제곱합	55141	수정 제곱합	7668.7		제곱합	81999.2	수정 제곱합	12983.6
					변동계수	35.592	평균의 표준 오차	0.853394		변동계수	40.4394	평균의 표준 오차	1.07451		변동계수	43.5248	평균의 표준 오차	0.79405
					year=2017 specialty=IM					year=2018 specialty=IM					year=2019 specialty=IM
					적률					적률					적률					Kruskal-Wallis Test
					N	305	가중합	305		N	336	가중합	336		N	523	가중합	523		Chi-Square	0.338
					평균	22.541	관측값 합	6875		평균	22.2292	관측값 합	7469		평균	22.4446	관측값 합	11738.5		DF	2
					표준 편차	7.53986	분산	56.8495		표준 편차	8.22979	분산	67.7294		표준 편차	9.78959	분산	95.836		Pr > Chi-Square	0.8445
					왜도	1.62954	첨도	10.6387		왜도	0.621581	첨도	1.88012		왜도	4.6813	첨도	48.2072
					제곱합	172252	수정 제곱합	17282.2		제곱합	188719	수정 제곱합	22689.4		제곱합	313492	수정 제곱합	50026.4
					변동계수	33.4496	평균의 표준 오차	0.431731		변동계수	37.0225	평균의 표준 오차	0.448972		변동계수	43.6168	평균의 표준 오차	0.428069
					year=2017 specialty=medical					year=2018 specialty=medical					year=2019 specialty=medical
					적률					적률					적률					Kruskal-Wallis Test
					N	282	가중합	282		N	320	가중합	320		N	472	가중합	472		Chi-Square	0.1232
					평균	9.15248	관측값 합	2581		평균	9.21562	관측값 합	2949		평균	9.34852	관측값 합	4412.5		DF	2
					표준 편차	6.33845	분산	40.176		표준 편차	6.44573	분산	41.5474		표준 편차	6.66031	분산	44.3597		Pr > Chi-Square	0.9402
					왜도	2.47118	첨도	14.3324		왜도	3.26071	첨도	25.0728		왜도	2.04483	첨도	8.48673
					제곱합	34912	수정 제곱합	11289.4		제곱합	40430.5	수정 제곱합	13253.6		제곱합	62143.8	수정 제곱합	20893.4
					변동계수	69.2539	평균의 표준 오차	0.377449		변동계수	69.9435	평균의 표준 오차	0.360327		변동계수	71.2445	평균의 표준 오차	0.306566
					year=2017 specialty=surgical					year=2018 specialty=surgical					year=2019 specialty=surgical
					적률					적률					적률					Kruskal-Wallis Test
					N	365	가중합	365		N	313	가중합	313		N	559	가중합	559		Chi-Square	4.2004
					평균	17.9767	관측값 합	6561.5		평균	16.524	관측값 합	5172		평균	16.3703	관측값 합	9151		DF	2
					표준 편차	13.1472	분산	172.848		표준 편차	11.9888	분산	143.731		표준 편차	12.6127	분산	159.08		Pr > Chi-Square	0.1224
					왜도	1.48435	첨도	2.448		왜도	1.55782	첨도	3.30307		왜도	2.09682	첨도	7.12927
					제곱합	180871	수정 제곱합	62916.6		제곱합	130306	수정 제곱합	44844.1		제곱합	238572	수정 제곱합	88766.8
					변동계수	73.1344	평균의 표준 오차	0.688154		변동계수	72.5539	평균의 표준 오차	0.677646		변동계수	77.0463	평균의 표준 오차	0.533461
					당직환자
					year=2017 specialty=GS					year=2018 specialty=GS					year=2019 specialty=GS
					적률					적률					적률					Kruskal-Wallis Test
					N	101	가중합	101		N	80	가중합	80		N	160	가중합	160		Chi-Square	7.2787
					평균	78.0099	관측값 합	7879		평균	93.0125	관측값 합	7441		평균	84.5938	관측값 합	13535		DF	2
					표준 편차	43.8551	분산	1923.27		표준 편차	41.2962	분산	1705.38		표준 편차	41.6408	분산	1733.95		Pr > Chi-Square	0.0263
					왜도	1.57272	첨도	6.16983		왜도	0.578323	첨도	0.643171		왜도	1.32728	첨도	4.28151
					제곱합	806967	수정 제곱합	192327		제곱합	826831	수정 제곱합	134725		제곱합	1420675	수정 제곱합	275699
					변동계수	56.2174	평균의 표준 오차	4.36375		변동계수	44.3986	평균의 표준 오차	4.61706		변동계수	49.2244	평균의 표준 오차	3.29199
					year=2017 specialty=IM					year=2018 specialty=IM					year=2019 specialty=IM
					적률					적률					적률					Kruskal-Wallis Test
					N	277	가중합	277		N	329	가중합	329		N	523	가중합	523		Chi-Square	32.4595
					평균	96.5722	관측값 합	26750.5		평균	127.954	관측값 합	42097		평균	117.885	관측값 합	61654		DF	2
					표준 편차	61.7503	분산	3813.1		표준 편차	80.9458	분산	6552.22		표준 편차	70.8946	분산	5026.04		Pr > Chi-Square	<.0001
					왜도	1.29282	첨도	2.7277		왜도	1.39411	첨도	3.63223		왜도	1.19417	첨도	2.7996
					제곱합	3.63577e+06	수정 제곱합	1.05242e+06		제곱합	7535625	수정 제곱합	2.14913e+06		제곱합	9891692	수정 제곱합	2.62359e+06
					변동계수	63.9421	평균의 표준 오차	3.71022		변동계수	63.2614	평균의 표준 오차	4.46269		변동계수	60.1386	평균의 표준 오차	3.1
					year=2017 specialty=medical					year=2018 specialty=medical					year=2019 specialty=medical
					적률					적률					적률					Kruskal-Wallis Test
					N	270	가중합	270		N	311	가중합	311		N	526	가중합	526		Chi-Square	34.9156
					평균	36.6519	관측값 합	9896		평균	47.6688	관측값 합	14825		평균	48.3622	관측값 합	25438.5		DF	2
					표준 편차	100.567	분산	10113.7		표준 편차	95.4491	분산	9110.54		표준 편차	117.456	분산	13795.9		Pr > Chi-Square	<.0001
					왜도	9.10747	첨도	90.3339		왜도	6.76548	첨도	48.5393		왜도	7.15636	첨도	53.2361
					제곱합	3.08328e+06	수정 제곱합	2.72057e+06		제곱합	3530957	수정 제곱합	2.82427e+06		제곱합	8.47311e+06	수정 제곱합	7.24285e+06
					변동계수	274.384	평균의 표준 오차	6.12029		변동계수	200.234	평균의 표준 오차	5.41242		변동계수	242.867	평균의 표준 오차	5.12132
					year=2017 specialty=surgical					year=2018 specialty=surgical					year=2019 specialty=surgical
					적률					적률					적률					Kruskal-Wallis Test
					N	342	가중합	342		N	314	가중합	314		N	613	가중합	613		Chi-Square	14.9964
					평균	37.7032	관측값 합	12894.5		평균	45.6624	관측값 합	14338		평균	40.0946	관측값 합	24578		DF	2
					표준 편차	30.5394	분산	932.654		표준 편차	32.3849	분산	1048.78		표준 편차	33.2355	분산	1104.6		Pr > Chi-Square	0.0006
					왜도	1.46596	첨도	3.07466		왜도	1.13069	첨도	1.22065		왜도	1.68665	첨도	4.0955
					제곱합	804199	수정 제곱합	318035		제곱합	982976	수정 제곱합	328268		제곱합	1661458	수정 제곱합	676013
					변동계수	80.9994	평균의 표준 오차	1.65138		변동계수	70.9224	평균의 표준 오차	1.82758		변동계수	82.8926	평균의 표준 오차	1.34237

## Sheet: 근로만족도
year=2016					year=2017					year=2018					year=2019									2016	2017	2018	2019	p-trend			Pairwise Two-Sided Multiple Comparison Analysis
																							All group	3.10389	3.12593	3.13919	3.16149	0.1027			Dwass, Steel, Critchlow-Fligner Method
적률					적률					적률					적률					Jonckheere-Terpstra 검정			By institution type								Variable: w_surv_env
N	2984	가중합	2984		N	2676	가중합	2676		N	3779	가중합	3779		N	4700	가중합	4700		통계량	36847758		Superior general hospitals	3.08218	3.08258	3.12413	3.1073	0.4944			year	Wilcoxon Z	DSCF Value	Pr > DSCF			2016 vs. 2017	2016 vs. 2018	2016 vs. 2019	2017 vs. 2018	2017 vs. 2019	2018 vs. 2019
평균	3.10389	관측값 합	9262		평균	3.12593	관측값 합	8365		평균	3.13919	관측값 합	11863		평균	3.16149	관측값 합	14859		Z	1.2662		General hospitals	3.02326	3.06723	3.05787	3.16533	0.0156			2016 vs. 2017	-1.2265	1.7345	0.6099		overall	0.6099	0.9215	0.4328	0.9105	0.9975	0.7822
표준 편차	1.05558	분산	1.11425		표준 편차	1.12351	분산	1.26227		표준 편차	0.94681	분산	0.896449		표준 편차	1.02329	분산	1.04712		단측 Pr > Z	0.1027		Other institutions	3.29426	3.44745	3.31622	3.37125	0.4646			2016 vs. 2018	-0.6327	0.8948	0.9215		class A	0.9822	0.8894	1	0.9816	0.9948	0.8254
왜도	-0.31751	첨도	-0.489269		왜도	-0.301264	첨도	-0.759945		왜도	-0.233518	첨도	-0.472226		왜도	-0.186093	첨도	-0.426789		양측 Pr > |Z|	0.2054		By PGY								2016 vs. 2019	-1.5077	2.1323	0.4328		class B	0.8812	0.9929	0.1662	0.9405	0.707	0.1231
제곱합	32072	수정 제곱합	3323.79		제곱합	29525	수정 제곱합	3376.56		제곱합	40627	수정 제곱합	3386.79		제곱합	51897	수정 제곱합	4920.43					Intern	2.99436	2.91172	3.07903	2.92509	0.1648			2017 vs. 2018	0.6642	0.9394	0.9105		class C	0.1706	1	0.8218	0.0847	0.4008	0.7711
변동계수	34.0083	평균의 표준 오차	0.0193237		변동계수	35.9414	평균의 표준 오차	0.0217186		변동계수	30.161	평균의 표준 오차	0.0154019		변동계수	32.3673	평균의 표준 오차	0.0149262					PGY2	3.20551	3.32743	3.23364	3.27491	0.4174			2017 vs. 2019	-0.1923	0.272	0.9975		IM	0.5503	0.8407	0.6437	0.9216	0.08	0.1217
																							PGY3	3.10601	3.13508	3.1391	3.2092	0.0516			2018 vs. 2019	-0.9419	1.332	0.7822		MED	0.1805	0.9929	0.0059	0.2394	0.907	0.0056
class=A year=2016					class=A year=2017					class=A year=2018					class=A year=2019								PGY4	3.07729	3.13718	3.14695	3.21348	0.0182			Pairwise Two-Sided Multiple Comparison Analysis					GS	0.6794	0.9993	0.3821	0.7624	0.9943	0.5095
																							PGY5	3.17695	3.23663	3.12371	3.24253	0.4667			Dwass, Steel, Critchlow-Fligner Method					SUR	0.9949	0.9795	0.9925	0.9989	1	0.9985
적률					적률					적률					적률					Jonckheere-Terpstra 검정			By specialty								Variable: w_surv_env					GEN	0.276	0.6482	0.0083	0.0118	0.7762	<.0001
N	2239	가중합	2239		N	1986	가중합	1986		N	2739	가중합	2739		N	3150	가중합	3150		통계량	1.86142e+07		Internal medicine	2.8914	2.99083	2.96881	2.84759	0.0456			year	Wilcoxon Z	DSCF Value	Pr > DSCF		INT	0.5731	0.5424	0.3682	0.0273	0.9999	0.0043
평균	3.08218	관측값 합	6901		평균	3.08258	관측값 합	6122		평균	3.12413	관측값 합	8557		평균	3.1073	관측값 합	9788		Z	-0.014		Medical	3.15365	3.27353	3.17733	3.36999	0.0025			2016 vs. 2017	-0.3737	0.5285	0.9822		R1	0.2248	0.9997	0.9263	0.158	0.4014	0.9485
표준 편차	1.04048	분산	1.08261		표준 편차	1.11062	분산	1.23348		표준 편차	0.942812	분산	0.888895		표준 편차	1.00865	분산	1.01738		단측 Pr < Z	0.4944		General surgery	3.29323	3.15596	3.27419	3.15556	0.0975			2016 vs. 2018	-0.7195	1.0176	0.8894		R2	0.9662	0.9736	0.3817	0.9996	0.7651	0.5939
왜도	-0.336114	첨도	-0.461982		왜도	-0.287011	첨도	-0.763672		왜도	-0.223112	첨도	-0.464506		왜도	-0.134139	첨도	-0.402294		양측 Pr > |Z|	0.9888		Surgical	3	3.01395	3.05055	3.0457	0.3996			2016 vs. 2019	0.0404	0.0571	1		R3	0.6283	0.754	0.1094	0.9835	0.8433	0.5117
제곱합	23693	수정 제곱합	2422.88		제곱합	21320	수정 제곱합	2448.46		제곱합	29167	수정 제곱합	2433.79		제곱합	33618	수정 제곱합	3203.73					General	3.3134	3.38575	3.28255	3.46524	0.0033			2017 vs. 2018	-0.3784	0.5351	0.9816		R4	0.6368	0.3575	0.9273	0.0317	0.8717	0.04
변동계수	33.7581	평균의 표준 오차	0.0219892		변동계수	36.029	평균의 표준 오차	0.0249216		변동계수	30.1784	평균의 표준 오차	0.0180148		변동계수	32.4607	평균의 표준 오차	0.0179716													2017 vs. 2019	0.2462	0.3481	0.9948
																															2018 vs. 2019	0.8601	1.2164	0.8254
class=B year=2016					class=B year=2017					class=B year=2018					class=B year=2019																Pairwise Two-Sided Multiple Comparison Analysis
																															Dwass, Steel, Critchlow-Fligner Method
적률					적률					적률					적률					Jonckheere-Terpstra 검정											Variable: w_surv_env
N	344	가중합	344		N	357	가중합	357		N	553	가중합	553		N	750	가중합	750		통계량	767242										year	Wilcoxon Z	DSCF Value	Pr > DSCF
평균	3.02326	관측값 합	1040		평균	3.06723	관측값 합	1095		평균	3.05787	관측값 합	1691		평균	3.16533	관측값 합	2374		Z	2.1546										2016 vs. 2017	-0.7394	1.0457	0.8812
표준 편차	1.07694	분산	1.15981		표준 편차	1.14458	분산	1.31007		표준 편차	0.955674	분산	0.913312		표준 편차	1.03445	분산	1.07009		단측 Pr > Z	0.0156										2016 vs. 2018	-0.2734	0.3866	0.9929
왜도	-0.187257	첨도	-0.547016		왜도	-0.256523	첨도	-0.828401		왜도	-0.115875	첨도	-0.529386		왜도	-0.298624	첨도	-0.387228		양측 Pr > |Z|	0.0312										2016 vs. 2019	-2.0604	2.9138	0.1662
제곱합	3542	수정 제곱합	397.814		제곱합	3825	수정 제곱합	466.387		제곱합	5675	수정 제곱합	504.148		제곱합	8316	수정 제곱합	801.499													2017 vs. 2018	0.5718	0.8087	0.9405
변동계수	35.622	평균의 표준 오차	0.0580649		변동계수	37.3166	평균의 표준 오차	0.0605779		변동계수	31.253	평균의 표준 오차	0.0406394		변동계수	32.6807	평균의 표준 오차	0.0377729													2017 vs. 2019	-1.0714	1.5152	0.707
																															2018 vs. 2019	-2.2002	3.1116	0.1231
class=C year=2016					class=C year=2017					class=C year=2018					class=C year=2019																Pairwise Two-Sided Multiple Comparison Analysis
																															Dwass, Steel, Critchlow-Fligner Method
적률					적률					적률					적률					Jonckheere-Terpstra 검정											Variable: w_surv_env
N	401	가중합	401		N	333	가중합	333		N	487	가중합	487		N	800	가중합	800		통계량	746200										year	Wilcoxon Z	DSCF Value	Pr > DSCF
평균	3.29426	관측값 합	1321		평균	3.44745	관측값 합	1148		평균	3.31622	관측값 합	1615		평균	3.37125	관측값 합	2697		Z	0.0888										2016 vs. 2017	-2.0478	2.896	0.1706
표준 편차	1.10145	분산	1.21319		표준 편차	1.12786	분산	1.27208		표준 편차	0.93986	분산	0.883337		표준 편차	1.04393	분산	1.08979		단측 Pr > Z	0.4646										2016 vs. 2018	0.0128	0.0182	1
왜도	-0.399774	첨도	-0.520548		왜도	-0.514801	첨도	-0.531972		왜도	-0.444628	첨도	-0.269961		왜도	-0.330555	첨도	-0.430313		양측 Pr > |Z|	0.9292										2016 vs. 2019	-0.8673	1.2265	0.8218
제곱합	4837	수정 제곱합	485.277		제곱합	4380	수정 제곱합	422.33		제곱합	5785	수정 제곱합	429.302		제곱합	9963	수정 제곱합	870.739													2017 vs. 2018	2.3612	3.3393	0.0847
변동계수	33.4354	평균의 표준 오차	0.0550038		변동계수	32.7159	평균의 표준 오차	0.0618066		변동계수	28.3413	평균의 표준 오차	0.0425891		변동계수	30.9656	평균의 표준 오차	0.0369084													2017 vs. 2019	1.5615	2.2083	0.4008
																															2018 vs. 2019	-0.9618	1.3603	0.7711
specialty=GS year=2016					specialty=GS year=2017					specialty=GS year=2018					specialty=GS year=2019																Pairwise Two-Sided Multiple Comparison Analysis
																															Dwass, Steel, Critchlow-Fligner Method
적률					적률					적률					적률					Jonckheere-Terpstra 검정											Variable: w_surv_env
N	133	가중합	133		N	109	가중합	109		N	124	가중합	124		N	180	가중합	180		통계량	49831.5										year	Wilcoxon Z	DSCF Value	Pr > DSCF
평균	3.29323	관측값 합	438		평균	3.15596	관측값 합	344		평균	3.27419	관측값 합	406		평균	3.15556	관측값 합	568		Z	-1.2961										2016 vs. 2017	1.1165	1.5789	0.6794
표준 편차	1.02086	분산	1.04215		표준 편차	0.98295	분산	0.966191		표준 편차	0.982271	분산	0.964857		표준 편차	0.914332	분산	0.836002		단측 Pr < Z	0.0975										2016 vs. 2018	0.1264	0.1788	0.9993
왜도	-0.573796	첨도	-0.163099		왜도	-0.439351	첨도	-0.576006		왜도	-0.524686	첨도	-0.582567		왜도	-0.225503	첨도	-0.412855		양측 Pr > |Z|	0.1949										2016 vs. 2019	1.5938	2.254	0.3821
제곱합	1580	수정 제곱합	137.564		제곱합	1190	수정 제곱합	104.349		제곱합	1448	수정 제곱합	118.677		제곱합	1942	수정 제곱합	149.644													2017 vs. 2018	-0.9773	1.3822	0.7624
변동계수	30.9987	평균의 표준 오차	0.0885196		변동계수	31.1458	평균의 표준 오차	0.0941495		변동계수	30.0004	평균의 표준 오차	0.0882106		변동계수	28.9753	평균의 표준 오차	0.0681503													2017 vs. 2019	0.2531	0.358	0.9943
																															2018 vs. 2019	1.3839	1.9571	0.5095
specialty=IM year=2016					specialty=IM year=2017					specialty=IM year=2018					specialty=IM year=2019																Pairwise Two-Sided Multiple Comparison Analysis
																															Dwass, Steel, Critchlow-Fligner Method
적률					적률					적률					적률					Jonckheere-Terpstra 검정											Variable: w_surv_env
N	442	가중합	442		N	327	가중합	327		N	481	가중합	481		N	643	가중합	643		통계량	641378										year	Wilcoxon Z	DSCF Value	Pr > DSCF
평균	2.8914	관측값 합	1278		평균	2.99083	관측값 합	978		평균	2.96881	관측값 합	1428		평균	2.84759	관측값 합	1831		Z	-1.6894										2016 vs. 2017	-1.3196	1.8662	0.5503
표준 편차	1.06776	분산	1.14011		표준 편차	1.12824	분산	1.27292		표준 편차	0.97311	분산	0.946942		표준 편차	1.042	분산	1.08577		단측 Pr < Z	0.0456										2016 vs. 2018	-0.829	1.1724	0.8407
왜도	-0.242559	첨도	-0.735662		왜도	-0.265575	첨도	-0.802068		왜도	-0.155428	첨도	-0.619684		왜도	0.0842391	첨도	-0.496516		양측 Pr > |Z|	0.0911										2016 vs. 2019	1.1734	1.6595	0.6437
제곱합	4198	수정 제곱합	502.787		제곱합	3340	수정 제곱합	414.972		제곱합	4694	수정 제곱합	454.532		제곱합	5911	수정 제곱합	697.064													2017 vs. 2018	0.6326	0.8946	0.9216
변동계수	36.9287	평균의 표준 오차	0.0507881		변동계수	37.7233	평균의 표준 오차	0.0623917		변동계수	32.7777	평균의 표준 오차	0.04437		변동계수	36.5924	평균의 표준 오차	0.0410926													2017 vs. 2019	2.3849	3.3727	0.08
																															2018 vs. 2019	2.2055	3.1191	0.1217
specialty=general year=2016					specialty=general year=2017					specialty=general year=2018					specialty=general year=2019																Pairwise Two-Sided Multiple Comparison Analysis
																															Dwass, Steel, Critchlow-Fligner Method
적률					적률					적률					적률					Jonckheere-Terpstra 검정											Variable: w_surv_env
N	836	가중합	836		N	744	가중합	744		N	1083	가중합	1083		N	1352	가중합	1352		통계량	2.9553e+06										year	Wilcoxon Z	DSCF Value	Pr > DSCF
평균	3.3134	관측값 합	2770		평균	3.38575	관측값 합	2519		평균	3.28255	관측값 합	3555		평균	3.46524	관측값 합	4685		Z	2.713										2016 vs. 2017	-1.7944	2.5376	0.276
표준 편차	0.989701	분산	0.979509		표준 편차	1.06977	분산	1.1444		표준 편차	0.877707	분산	0.77037		표준 편차	0.960495	분산	0.922551		단측 Pr > Z	0.0033										2016 vs. 2018	1.1662	1.6493	0.6482
왜도	-0.414481	첨도	-0.232903		왜도	-0.491323	첨도	-0.329827		왜도	-0.294385	첨도	-0.338685		왜도	-0.360319	첨도	-0.125174		양측 Pr > |Z|	0.0067										2016 vs. 2019	-3.1703	4.4835	0.0083
제곱합	9996	수정 제곱합	817.89		제곱합	9379	수정 제곱합	850.289		제곱합	12503	수정 제곱합	833.54		제곱합	17481	수정 제곱합	1246.37													2017 vs. 2018	3.0614	4.3295	0.0118
변동계수	29.8697	평균의 표준 오차	0.0342295		변동계수	31.5961	평균의 표준 오차	0.0392195		변동계수	26.7386	평균의 표준 오차	0.0266708		변동계수	27.718	평균의 표준 오차	0.026122													2017 vs. 2019	-0.9528	1.3475	0.7762
																															2018 vs. 2019	-4.8946	6.9221	<.0001
specialty=medical year=2016					specialty=medical year=2017					specialty=medical year=2018					specialty=medical year=2019																Pairwise Two-Sided Multiple Comparison Analysis
																															Dwass, Steel, Critchlow-Fligner Method
적률					적률					적률					적률					Jonckheere-Terpstra 검정											Variable: w_surv_env
N	397	가중합	397		N	340	가중합	340		N	547	가중합	547		N	673	가중합	673		통계량	716992										year	Wilcoxon Z	DSCF Value	Pr > DSCF
평균	3.15365	관측값 합	1252		평균	3.27353	관측값 합	1113		평균	3.17733	관측값 합	1738		평균	3.36999	관측값 합	2268		Z	2.8077										2016 vs. 2017	-2.0201	2.8568	0.1805
표준 편차	0.984254	분산	0.968756		표준 편차	1.08566	분산	1.17865		표준 편차	0.964383	분산	0.930035		표준 편차	0.931328	분산	0.867372		단측 Pr > Z	0.0025										2016 vs. 2018	-0.2725	0.3854	0.9929
왜도	-0.39202	첨도	-0.179135		왜도	-0.50514	첨도	-0.428688		왜도	-0.311926	첨도	-0.37776		왜도	-0.321579	첨도	-0.0972297		양측 Pr > |Z|	0.005										2016 vs. 2019	-3.2736	4.6295	0.0059
제곱합	4332	수정 제곱합	383.627		제곱합	4043	수정 제곱합	399.562		제곱합	6030	수정 제곱합	507.799		제곱합	8226	수정 제곱합	582.874													2017 vs. 2018	1.8736	2.6497	0.2394
변동계수	31.21	평균의 표준 오차	0.0493983		변동계수	33.1647	평균의 표준 오차	0.0588779		변동계수	30.352	평균의 표준 오차	0.041234		변동계수	27.636	평균의 표준 오차	0.0359001													2017 vs. 2019	-0.674	0.9531	0.907
																															2018 vs. 2019	-3.2875	4.6492	0.0056
specialty=surgical year=2016					specialty=surgical year=2017					specialty=surgical year=2018					specialty=surgical year=2019																Pairwise Two-Sided Multiple Comparison Analysis
																															Dwass, Steel, Critchlow-Fligner Method
적률					적률					적률					적률					Jonckheere-Terpstra 검정											Variable: w_surv_env
N	467	가중합	467		N	430	가중합	430		N	633	가중합	633		N	744	가중합	744		통계량	948900										year	Wilcoxon Z	DSCF Value	Pr > DSCF
평균	3	관측값 합	1401		평균	3.01395	관측값 합	1296		평균	3.05055	관측값 합	1931		평균	3.0457	관측값 합	2266		Z	0.2544										2016 vs. 2017	-0.2442	0.3453	0.9949
표준 편차	1.09623	분산	1.20172		표준 편차	1.10088	분산	1.21193		표준 편차	0.938271	분산	0.880352		표준 편차	0.99558	분산	0.991179		단측 Pr > Z	0.3996										2016 vs. 2018	-0.3927	0.5554	0.9795
왜도	-0.206132	첨도	-0.641154		왜도	-0.206714	첨도	-0.803393		왜도	-0.0892835	첨도	-0.403202		왜도	-0.0424433	첨도	-0.340563		양측 Pr > |Z|	0.7992										2016 vs. 2019	-0.2782	0.3935	0.9925
제곱합	4763	수정 제곱합	560		제곱합	4426	수정 제곱합	519.916		제곱합	6447	수정 제곱합	556.382		제곱합	7638	수정 제곱합	736.446													2017 vs. 2018	-0.1449	0.2049	0.9989
변동계수	36.5409	평균의 표준 오차	0.0507274		변동계수	36.5259	평균의 표준 오차	0.0530889		변동계수	30.7574	평균의 표준 오차	0.0372929		변동계수	32.6881	평균의 표준 오차	0.0364997													2017 vs. 2019	-0.0435	0.0615	1
																															2018 vs. 2019	0.1599	0.2261	0.9985
grade=1 year=2016					grade=1 year=2017					grade=1 year=2018					grade=1 year=2019																Pairwise Two-Sided Multiple Comparison Analysis
																															Dwass, Steel, Critchlow-Fligner Method
적률					적률					적률					적률					Jonckheere-Terpstra 검정											Variable: w_surv_env
N	472	가중합	472		N	452	가중합	452		N	642	가중합	642		N	873	가중합	873		통계량	1081753										year	Wilcoxon Z	DSCF Value	Pr > DSCF
평균	3.20551	관측값 합	1513		평균	3.32743	관측값 합	1504		평균	3.23364	관측값 합	2076		평균	3.27491	관측값 합	2859		Z	-0.2085										2016 vs. 2017	-1.9074	2.6975	0.2248
표준 편차	1.08362	분산	1.17424		표준 편차	1.10586	분산	1.22293		표준 편차	0.968259	분산	0.937525		표준 편차	1.03827	분산	1.07801		단측 Pr < Z	0.4174										2016 vs. 2018	-0.0912	0.129	0.9997
왜도	-0.40564	첨도	-0.519234		왜도	-0.526402	첨도	-0.461891		왜도	-0.378263	첨도	-0.358374		왜도	-0.210949	첨도	-0.450101		양측 Pr > |Z|	0.8348										2016 vs. 2019	-0.6181	0.8742	0.9263
제곱합	5403	수정 제곱합	553.066		제곱합	5556	수정 제곱합	551.54		제곱합	7314	수정 제곱합	600.953		제곱합	10303	수정 제곱합	940.021													2017 vs. 2018	2.0849	2.9484	0.158
변동계수	33.805	평균의 표준 오차	0.0498778		변동계수	33.2346	평균의 표준 오차	0.0520153		변동계수	29.9433	평균의 표준 오차	0.0382141		변동계수	31.7037	평균의 표준 오차	0.0351401													2017 vs. 2019	1.5606	2.207	0.4014
																															2018 vs. 2019	-0.5429	0.7678	0.9485
grade=2 year=2016					grade=2 year=2017					grade=2 year=2018					grade=2 year=2019																Pairwise Two-Sided Multiple Comparison Analysis
																															Dwass, Steel, Critchlow-Fligner Method
적률					적률					적률					적률					Jonckheere-Terpstra 검정											Variable: w_surv_env
N	566	가중합	566		N	459	가중합	459		N	647	가중합	647		N	870	가중합	870		통계량	1196115										year	Wilcoxon Z	DSCF Value	Pr > DSCF
평균	3.10601	관측값 합	1758		평균	3.13508	관측값 합	1439		평균	3.1391	관측값 합	2031		평균	3.2092	관측값 합	2792		Z	1.6296										2016 vs. 2017	-0.4674	0.661	0.9662
표준 편차	1.02848	분산	1.05777		표준 편차	1.0631	분산	1.13019		표준 편차	0.913843	분산	0.835109		표준 편차	0.994766	분산	0.989559		단측 Pr > Z	0.0516										2016 vs. 2018	-0.4284	0.6058	0.9736
왜도	-0.282024	첨도	-0.367055		왜도	-0.227943	첨도	-0.63551		왜도	-0.302909	첨도	-0.388392		왜도	-0.189397	첨도	-0.381327		양측 Pr > |Z|	0.1032										2016 vs. 2019	-1.5944	2.2549	0.3817
제곱합	6058	수정 제곱합	597.64		제곱합	5029	수정 제곱합	517.625		제곱합	6915	수정 제곱합	539.481		제곱합	9820	수정 제곱합	859.926													2017 vs. 2018	0.1068	0.151	0.9996
변동계수	33.1126	평균의 표준 오차	0.0432302		변동계수	33.9099	평균의 표준 오차	0.0496214		변동계수	29.1116	평균의 표준 오차	0.0359269		변동계수	30.9974	평균의 표준 오차	0.0337257													2017 vs. 2019	-0.9725	1.3753	0.7651
																															2018 vs. 2019	-1.2516	1.77	0.5939
grade=3 year=2016					grade=3 year=2017					grade=3 year=2018					grade=3 year=2019																Pairwise Two-Sided Multiple Comparison Analysis
																															Dwass, Steel, Critchlow-Fligner Method
적률					적률					적률					적률					Jonckheere-Terpstra 검정											Variable: w_surv_env
N	621	가중합	621		N	554	가중합	554		N	803	가중합	803		N	979	가중합	979		통계량	1.63483e+06										year	Wilcoxon Z	DSCF Value	Pr > DSCF
평균	3.07729	관측값 합	1911		평균	3.13718	관측값 합	1738		평균	3.14695	관측값 합	2527		평균	3.21348	관측값 합	3146		Z	2.0933										2016 vs. 2017	-1.1976	1.6937	0.6283
표준 편차	1.00826	분산	1.0166		표준 편차	1.10528	분산	1.22165		표준 편차	0.927994	분산	0.861172		표준 편차	1.00935	분산	1.0188		단측 Pr > Z	0.0182										2016 vs. 2018	-0.992	1.4029	0.754
왜도	-0.325898	첨도	-0.399909		왜도	-0.313794	첨도	-0.65769		왜도	-0.229964	첨도	-0.415208		왜도	-0.180001	첨도	-0.467077		양측 Pr > |Z|	0.0363										2016 vs. 2019	-2.2525	3.1855	0.1094
제곱합	6511	수정 제곱합	630.29		제곱합	6128	수정 제곱합	675.574		제곱합	8643	수정 제곱합	690.66		제곱합	11106	수정 제곱합	996.382													2017 vs. 2018	0.3638	0.5145	0.9835
변동계수	32.7646	평균의 표준 오차	0.0404603		변동계수	35.2317	평균의 표준 오차	0.046959		변동계수	29.4887	평균의 표준 오차	0.0327482		변동계수	31.41	평균의 표준 오차	0.0322591													2017 vs. 2019	-0.8237	1.1648	0.8433
																															2018 vs. 2019	-1.3803	1.9521	0.5117
grade=4 year=2016					grade=4 year=2017					grade=4 year=2018					grade=4 year=2019																Pairwise Two-Sided Multiple Comparison Analysis
																															Dwass, Steel, Critchlow-Fligner Method
적률					적률					적률					적률					Jonckheere-Terpstra 검정											Variable: w_surv_env
N	616	가중합	616		N	486	가중합	486		N	776	가중합	776		N	870	가중합	870		통계량	1359116										year	Wilcoxon Z	DSCF Value	Pr > DSCF
평균	3.17695	관측값 합	1957		평균	3.23663	관측값 합	1573		평균	3.12371	관측값 합	2424		평균	3.24253	관측값 합	2821		Z	0.0836										2016 vs. 2017	-1.1843	1.6748	0.6368
표준 편차	1.0513	분산	1.10522		표준 편차	1.10275	분산	1.21606		표준 편차	0.935413	분산	0.874998		표준 편차	0.972479	분산	0.945715		단측 Pr > Z	0.4667										2016 vs. 2018	1.6374	2.3156	0.3575
왜도	-0.43416	첨도	-0.420968		왜도	-0.497313	첨도	-0.474568		왜도	-0.153541	첨도	-0.519008		왜도	-0.312728	첨도	-0.0955538		양측 Pr > |Z|	0.9333										2016 vs. 2019	-0.6152	0.8701	0.9273
제곱합	6897	수정 제곱합	679.713		제곱합	5681	수정 제곱합	589.788		제곱합	8250	수정 제곱합	678.124		제곱합	9969	수정 제곱합	821.826													2017 vs. 2018	2.7347	3.8674	0.0317
변동계수	33.0914	평균의 표준 오차	0.0423579		변동계수	34.071	평균의 표준 오차	0.0500218		변동계수	29.9456	평균의 표준 오차	0.0335794		변동계수	29.9914	평균의 표준 오차	0.0329701													2017 vs. 2019	0.7616	1.0771	0.8717
																															2018 vs. 2019	-2.6519	3.7503	0.04
grade=5 year=2016					grade=5 year=2017					grade=5 year=2018					grade=5 year=2019																Pairwise Two-Sided Multiple Comparison Analysis
																															Dwass, Steel, Critchlow-Fligner Method
적률					적률					적률					적률					Jonckheere-Terpstra 검정											Variable: w_surv_env
N	709	가중합	709		N	725	가중합	725		N	911	가중합	911		N	1108	가중합	1108		통계량	2190955										year	Wilcoxon Z	DSCF Value	Pr > DSCF
평균	2.99436	관측값 합	2123		평균	2.91172	관측값 합	2111		평균	3.07903	관측값 합	2805		평균	2.92509	관측값 합	3241		Z	-0.975										2016 vs. 2017	1.2841	1.816	0.5731
표준 편차	1.09311	분산	1.19488		표준 편차	1.16602	분산	1.3596		표준 편차	0.976825	분산	0.954186		표준 편차	1.04927	분산	1.10098		단측 Pr < Z	0.1648										2016 vs. 2018	-1.332	1.8837	0.5424
왜도	-0.190516	첨도	-0.604453		왜도	-0.0636186	첨도	-1.02779		왜도	-0.158719	첨도	-0.565588		왜도	-0.0475024	첨도	-0.552159		양측 Pr > |Z|	0.3296										2016 vs. 2019	1.6183	2.2886	0.3682
제곱합	7203	수정 제곱합	845.977		제곱합	7131	수정 제곱합	984.35		제곱합	9505	수정 제곱합	868.31		제곱합	10699	수정 제곱합	1218.78													2017 vs. 2018	-2.7869	3.9413	0.0273
변동계수	36.5056	평균의 표준 오차	0.0410525		변동계수	40.0456	평균의 표준 오차	0.0433048		변동계수	31.725	평균의 표준 오차	0.0323636		변동계수	35.8715	평균의 표준 오차	0.0315224													2017 vs. 2019	-0.0638	0.0903	0.9999
																															2018 vs. 2019	3.363	4.7559	0.0043

## Sheet: 만족도1
year=2016					year=2017					year=2018					year=2019									2016	2017	2018	2019	p for trend						2016	2017	2018	2019			2016	2017	2018	2019			2016	2017	2018	2019
																							All group	92.03	87.0229	79.2022	80.1664	<0.01					All group	3.10389	3.12593	3.13919	3.16149	0.1027	All group	3.10389	3.12593	3.13919	3.16149	0.1027	All group	3.10389	3.12593	3.13919	3.16149
적률					적률					적률					적률					Jonckheere-Terpstra 검정			By institution type					<0.01					Group A	3.08218	3.08258	3.12413	3.1073	0.4944	Intern	2.99436	2.91172	3.07903	2.92509	0.1648	IM*	2.8914	2.99083	2.96881	2.84759
N	2982	가중합	2982		N	2795	가중합	2795		N	3320	가중합	3320		N	4681	가중합	4681		통계량	38876656		Superior general hospitals	94.1071	89.3435	80.0543	81.1699	<0.01					Group B*	3.02326	3.06723	3.05787	3.16533	0.0156	R-1	3.20551	3.32743	3.23364	3.27491	0.4174	Medical**	3.15365	3.27353	3.17733	3.36999
평균	92.03	관측값 합	274434		평균	87.0229	관측값 합	243229		평균	79.2022	관측값 합	262951		평균	80.1664	관측값 합	375259		Z	-21.6719		General hospitals	88.4608	82.6587	80.1013	81.0201	<0.01					Group C	3.29426	3.44745	3.31622	3.37125	0.4646	R-2	3.10601	3.13508	3.1391	3.2092	0.0516	GS	3.29323	3.15596	3.27419	3.15556
표준 편차	27.2591	분산	743.059		표준 편차	24.0735	분산	579.533		표준 편차	19.4728	분산	379.191		표준 편차	19.3545	분산	374.598		단측 Pr < Z	<.0001		Other institutions	83.505	77.6879	73.3925	75.4095	<0.01											R-3*	3.07729	3.13718	3.14695	3.21348	0.0182	Surgical	3	3.01395	3.05055	3.0457
왜도	0.122365	첨도	-0.459077		왜도	0.123087	첨도	0.37671		왜도	-0.0803568	첨도	1.68106		왜도	0.263659	첨도	2.58846		양측 Pr > |Z|	<.0001		By PGY																R-4	3.17695	3.23663	3.12371	3.24253	0.4667	General**	3.3134	3.38575	3.28255	3.46524
제곱합	2.74712e+07	수정 제곱합	2.21506e+06		제곱합	2.27857e+07	수정 제곱합	1.61921e+06		제곱합	2.20848e+07	수정 제곱합	1.25854e+06		제곱합	31836289	수정 제곱합	1.75312e+06					Intern	114.119	102.291	88.2442	88.3748	<0.01
변동계수	29.6198	평균의 표준 오차	0.499181		변동계수	27.6634	평균의 표준 오차	0.455353		변동계수	24.5862	평균의 표준 오차	0.337956		변동계수	24.143	평균의 표준 오차	0.282887					PGY2	102.443	92.7521	87.12	86.3422	<0.01
																							PGY3	92.1281	85.5087	81.4028	81.3545	<0.01
class=A year=2016					class=A year=2017					class=A year=2018					class=A year=2019								PGY4	80.6607	78.8322	72.3793	74.5773	<0.01
																							PGY5	69.9619	69.3487	67.6437	68.6751	0.5565
적률					적률					적률					적률					Jonckheere-Terpstra 검정			By specialty
N	2237	가중합	2237		N	2082	가중합	2082		N	2418	가중합	2418		N	3138	가중합	3138		통계량	1.96033e+07		Internal medicine	88.1134	86.0343	81.3299	82.0062	<0.01
평균	94.1071	관측값 합	210518		평균	89.3435	관측값 합	186013		평균	80.0543	관측값 합	193571		평균	81.1699	관측값 합	254711		Z	-20.9115		Medical	82.5101	78.4571	76.2827	75.8653	<0.01
표준 편차	27.3934	분산	750.399		표준 편차	24.3315	분산	592.023		표준 편차	19.3982	분산	376.29		표준 편차	19.147	분산	366.608		단측 Pr < Z	<.0001		General surgery	106.455	96.8435	89.6204	86.4775	<0.01
왜도	0.041349	첨도	-0.481705		왜도	0.0699292	첨도	0.36243		왜도	-0.141852	첨도	1.49393		왜도	0.0948833	첨도	2.41484		양측 Pr > |Z|	<.0001		Surgical	98.4111	93.3468	85.0288	86.7595	<0.01
제곱합	2.14891e+07	수정 제곱합	1.67789e+06		제곱합	1.78511e+07	수정 제곱합	1.232e+06		제곱합	1.64057e+07	수정 제곱합	909494		제곱합	21824905	수정 제곱합	1.15005e+06					General	74.0413	71.0558	67.9985	70.2719	<0.01
변동계수	29.1088	평균의 표준 오차	0.57918		변동계수	27.2337	평균의 표준 오차	0.533248		변동계수	24.2313	평균의 표준 오차	0.394488		변동계수	23.5888	평균의 표준 오차	0.341802
class=B year=2016					class=B year=2017					class=B year=2018					class=B year=2019
적률					적률					적률					적률					Jonckheere-Terpstra 검정
N	344	가중합	344		N	367	가중합	367		N	474	가중합	474		N	747	가중합	747		통계량	812354
평균	88.4608	관측값 합	30430.5		평균	82.6587	관측값 합	30335.8		평균	80.1013	관측값 합	37968		평균	81.0201	관측값 합	60522		Z	-3.8928
표준 편차	25.2222	분산	636.158		표준 편차	21.3915	분산	457.596		표준 편차	19.3628	분산	374.917		표준 편차	19.1561	분산	366.958		단측 Pr < Z	<.0001
왜도	0.436385	첨도	-0.162306		왜도	0.244818	첨도	0.284802		왜도	0.38483	첨도	2.52798		왜도	0.571381	첨도	2.65033		양측 Pr > |Z|	<.0001
제곱합	2.91011e+06	수정 제곱합	218202		제곱합	2.67499e+06	수정 제곱합	167480		제곱합	3.21862e+06	수정 제곱합	177336		제곱합	5177248	수정 제곱합	273751
변동계수	28.5123	평균의 표준 오차	1.35989		변동계수	25.8793	평균의 표준 오차	1.11663		변동계수	24.1729	평균의 표준 오차	0.889361		변동계수	23.6437	평균의 표준 오차	0.700887
class=C year=2016					class=C year=2017					class=C year=2018					class=C year=2019
적률					적률					적률					적률					Jonckheere-Terpstra 검정
N	401	가중합	401		N	346	가중합	346		N	428	가중합	428		N	796	가중합	796		통계량	840376
평균	83.505	관측값 합	33485.5		평균	77.6879	관측값 합	26880		평균	73.3925	관측값 합	31412		평균	75.4095	관측값 합	60026		Z	-4.6054
표준 편차	26.2577	분산	689.466		표준 편차	22.288	분산	496.754		표준 편차	19.06	분산	363.282		표준 편차	19.6703	분산	386.921		단측 Pr < Z	<.0001
왜도	0.315813	첨도	-0.171638		왜도	0.139324	첨도	0.929774		왜도	-0.272171	첨도	2.01859		왜도	0.691692	첨도	4.04073		양측 Pr > |Z|	<.0001
제곱합	3.07199e+06	수정 제곱합	275786		제곱합	2259630	수정 제곱합	171380		제곱합	2.46053e+06	수정 제곱합	155122		제곱합	4834136	수정 제곱합	307602
변동계수	31.4445	평균의 표준 오차	1.31125		변동계수	28.6892	평균의 표준 오차	1.19821		변동계수	25.9699	평균의 표준 오차	0.921298		변동계수	26.0847	평균의 표준 오차	0.697196
specialty=GS year=2016					specialty=GS year=2017					specialty=GS year=2018					specialty=GS year=2019
적률					적률					적률					적률					Jonckheere-Terpstra 검정
N	132	가중합	132		N	115	가중합	115		N	108	가중합	108		N	178	가중합	178		통계량	44968
평균	106.455	관측값 합	14052		평균	96.8435	관측값 합	11137		평균	89.6204	관측값 합	9679		평균	86.4775	관측값 합	15393		Z	-10.1578
표준 편차	19.1165	분산	365.441		표준 편차	15.8588	분산	251.502		표준 편차	16.6961	분산	278.761		표준 편차	13.7176	분산	188.172		단측 Pr < Z	<.0001
왜도	0.703854	첨도	0.175604		왜도	0.199277	첨도	-0.359892		왜도	1.48983	첨도	4.91023		왜도	0.660201	첨도	1.58198		양측 Pr > |Z|	<.0001
제곱합	1543772	수정 제곱합	47872.7		제곱합	1107217	수정 제곱합	28671.2		제곱합	897263	수정 제곱합	29827.4		제곱합	1364455	수정 제곱합	33306.4
변동계수	17.9574	평균의 표준 오차	1.66388		변동계수	16.3757	평균의 표준 오차	1.47884		변동계수	18.6298	평균의 표준 오차	1.60659		변동계수	15.8626	평균의 표준 오차	1.02818
specialty=IM year=2016					specialty=IM year=2017					specialty=IM year=2018					specialty=IM year=2019
적률					적률					적률					적률					Jonckheere-Terpstra 검정
N	441	가중합	441		N	350	가중합	350		N	410	가중합	410		N	643	가중합	643		통계량	736978
평균	88.1134	관측값 합	38858		평균	86.0343	관측값 합	30112		평균	81.3299	관측값 합	33345.2		평균	82.0062	관측값 합	52730		Z	-4.3561
표준 편차	23.9751	분산	574.806		표준 편차	22.0444	분산	485.957		표준 편차	19.061	분산	363.322		표준 편차	18.9563	분산	359.34		단측 Pr < Z	<.0001
왜도	0.38398	첨도	-0.0723767		왜도	0.142019	첨도	1.50987		왜도	-0.428251	첨도	2.43525		왜도	-0.0781005	첨도	3.40159		양측 Pr > |Z|	<.0001
제곱합	3.67682e+06	수정 제곱합	252915		제곱합	2.76026e+06	수정 제곱합	169599		제곱합	2.86056e+06	수정 제곱합	148599		제곱합	4554884	수정 제곱합	230696
변동계수	27.2094	평균의 표준 오차	1.14167		변동계수	25.6229	평균의 표준 오차	1.17832		변동계수	23.4367	평균의 표준 오차	0.941356		변동계수	23.1156	평균의 표준 오차	0.747562
specialty=general year=2016					specialty=general year=2017					specialty=general year=2018					specialty=general year=2019
적률					적률					적률					적률					Jonckheere-Terpstra 검정
N	836	가중합	836		N	766	가중합	766		N	976	가중합	976		N	1350	가중합	1350		통계량	3.4091e+06
평균	74.0413	관측값 합	61898.5		평균	71.0558	관측값 합	54428.8		평균	67.9985	관측값 합	66366.5		평균	70.2719	관측값 합	94867		Z	-4.3956
표준 편차	20.3576	분산	414.432		표준 편차	20.3804	분산	415.36		표준 편차	17.9346	분산	321.649		표준 편차	18.9111	분산	357.629		단측 Pr < Z	<.0001
왜도	0.276056	첨도	0.220322		왜도	0.101242	첨도	1.19863		왜도	-0.0013704	첨도	1.83809		왜도	0.852877	첨도	4.13836		양측 Pr > |Z|	<.0001
제곱합	4.92909e+06	수정 제곱합	346050		제곱합	4.18523e+06	수정 제곱합	317751		제곱합	4.82643e+06	수정 제곱합	313608		제곱합	7148921	수정 제곱합	482441
변동계수	27.4949	평균의 표준 오차	0.704082		변동계수	28.6822	평균의 표준 오차	0.736373		변동계수	26.375	평균의 표준 오차	0.574072		변동계수	26.9113	평균의 표준 오차	0.514694
specialty=medical year=2016					specialty=medical year=2017					specialty=medical year=2018					specialty=medical year=2019
적률					적률					적률					적률					Jonckheere-Terpstra 검정
N	397	가중합	397		N	350	가중합	350		N	481	가중합	481		N	668	가중합	668		통계량	777476
평균	82.5101	관측값 합	32756.5		평균	78.4571	관측값 합	27460		평균	76.2827	관측값 합	36692		평균	75.8653	관측값 합	50678		Z	-4.4301
표준 편차	25.4645	분산	648.439		표준 편차	18.7242	분산	350.597		표준 편차	19.0834	분산	364.175		표준 편차	18.965	분산	359.67		단측 Pr < Z	<.0001
왜도	0.394758	첨도	0.215273		왜도	0.260774	첨도	0.58667		왜도	0.343297	첨도	0.405882		왜도	0.310226	첨도	1.97136		양측 Pr > |Z|	<.0001
제곱합	2.95952e+06	수정 제곱합	256782		제곱합	2.27679e+06	수정 제곱합	122358		제곱합	2.97377e+06	수정 제곱합	174804		제곱합	4084600	수정 제곱합	239900
변동계수	30.8623	평균의 표준 오차	1.27803		변동계수	23.8656	평균의 표준 오차	1.00085		변동계수	25.0166	평균의 표준 오차	0.870127		변동계수	24.9982	평균의 표준 오차	0.733777
specialty=surgical year=2016					specialty=surgical year=2017					specialty=surgical year=2018					specialty=surgical year=2019
적률					적률					적률					적률					Jonckheere-Terpstra 검정
N	467	가중합	467		N	457	가중합	457		N	566	가중합	566		N	740	가중합	740		통계량	1004566
평균	98.4111	관측값 합	45958		평균	93.3468	관측값 합	42659.5		평균	85.0288	관측값 합	48126.3		평균	86.7595	관측값 합	64202		Z	-8.4039
표준 편차	26.7887	분산	717.636		표준 편차	24.7002	분산	610.101		표준 편차	19.9141	분산	396.571		표준 편차	18.5946	분산	345.758		단측 Pr < Z	<.0001
왜도	0.259179	첨도	-0.0298291		왜도	0.4163	첨도	0.234593		왜도	0.430502	첨도	2.22944		왜도	0.628752	첨도	2.46528		양측 Pr > |Z|	<.0001
제곱합	4.8572e+06	수정 제곱합	334419		제곱합	4.26034e+06	수정 제곱합	278206		제곱합	4.31618e+06	수정 제곱합	224063		제곱합	5825646	수정 제곱합	255515
변동계수	27.2212	평균의 표준 오차	1.23963		변동계수	26.4607	평균의 표준 오차	1.15543		변동계수	23.4204	평균의 표준 오차	0.837052		변동계수	21.4323	평균의 표준 오차	0.68355
grade=1 year=2016					grade=1 year=2017					grade=1 year=2018					grade=1 year=2019
적률					적률					적률					적률					Jonckheere-Terpstra 검정
N	472	가중합	472		N	476	가중합	476		N	575	가중합	575		N	868	가중합	868		통계량	1.12545e+06
평균	102.443	관측값 합	48353		평균	92.7521	관측값 합	44150		평균	87.12	관측값 합	50094		평균	86.3422	관측값 합	74945		Z	-11.4076
표준 편차	26.0795	분산	680.141		표준 편차	25.3212	분산	641.164		표준 편차	19.6741	분산	387.07		표준 편차	19.5067	분산	380.511		단측 Pr < Z	<.0001
왜도	0.13405	첨도	-0.307281		왜도	0.158801	첨도	0.733983		왜도	0.220356	첨도	2.1951		왜도	0.211785	첨도	2.17337		양측 Pr > |Z|	<.0001
제곱합	5273763	수정 제곱합	320346		제곱합	4399558	수정 제곱합	304553		제곱합	4.58637e+06	수정 제곱합	222178		제곱합	6800817	수정 제곱합	329903
변동계수	25.4576	평균의 표준 오차	1.20041		변동계수	27.2999	평균의 표준 오차	1.1606		변동계수	22.5828	평균의 표준 오차	0.820467		변동계수	22.5923	평균의 표준 오차	0.662101
grade=2 year=2016					grade=2 year=2017					grade=2 year=2018					grade=2 year=2019
적률					적률					적률					적률					Jonckheere-Terpstra 검정
N	566	가중합	566		N	489	가중합	489		N	563	가중합	563		N	866	가중합	866		통계량	1243620
평균	92.1281	관측값 합	52144.5		평균	85.5087	관측값 합	41813.8		평균	81.4028	관측값 합	45829.8		평균	81.3545	관측값 합	70453		Z	-9.6294
표준 편차	22.8825	분산	523.611		표준 편차	21.111	분산	445.675		표준 편차	19.3647	분산	374.99		표준 편차	18.98	분산	360.241		단측 Pr < Z	<.0001
왜도	0.15527	첨도	0.319351		왜도	0.0240724	첨도	0.473563		왜도	0.448255	첨도	2.44708		왜도	0.112842	첨도	2.9679		양측 Pr > |Z|	<.0001
제곱합	5.09981e+06	수정 제곱합	295840		제곱합	3.79293e+06	수정 제곱합	217490		제곱합	3.94141e+06	수정 제곱합	210745		제곱합	6043277	수정 제곱합	311608
변동계수	24.8377	평균의 표준 오차	0.961825		변동계수	24.6887	평균의 표준 오차	0.954673		변동계수	23.7887	평균의 표준 오차	0.816124		변동계수	23.33	평균의 표준 오차	0.644967
grade=3 year=2016					grade=3 year=2017					grade=3 year=2018					grade=3 year=2019
적률					적률					적률					적률					Jonckheere-Terpstra 검정
N	619	가중합	619		N	575	가중합	575		N	714	가중합	714		N	977	가중합	977		통계량	1741954
평균	80.6607	관측값 합	49929		평균	78.8322	관측값 합	45328.5		평균	72.3793	관측값 합	51678.8		평균	74.5773	관측값 합	72862		Z	-7.2458
표준 편차	21.8522	분산	477.517		표준 편차	20.6772	분산	427.548		표준 편차	18.5182	분산	342.924		표준 편차	17.8809	분산	319.726		단측 Pr < Z	<.0001
왜도	0.207823	첨도	0.718395		왜도	0.0793124	첨도	1.57244		왜도	-0.329687	첨도	1.64804		왜도	0.677623	첨도	3.9907		양측 Pr > |Z|	<.0001
제곱합	4322416	수정 제곱합	295106		제곱합	3.81876e+06	수정 제곱합	245413		제곱합	3.98498e+06	수정 제곱합	244505		제곱합	5745902	수정 제곱합	312052
변동계수	27.0915	평균의 표준 오차	0.878313		변동계수	26.2294	평균의 표준 오차	0.8623		변동계수	25.585	평균의 표준 오차	0.693027		변동계수	23.9763	평균의 표준 오차	0.57206
grade=4 year=2016					grade=4 year=2017					grade=4 year=2018					grade=4 year=2019
적률					적률					적률					적률					Jonckheere-Terpstra 검정
N	616	가중합	616		N	499	가중합	499		N	689	가중합	689		N	868	가중합	868		통계량	1631573
평균	69.9619	관측값 합	43096.5		평균	69.3487	관측값 합	34605		평균	67.6437	관측값 합	46606.5		평균	68.6751	관측값 합	59610		Z	-0.5881
표준 편차	20.3749	분산	415.135		표준 편차	19.47	분산	379.08		표준 편차	17.4215	분산	303.51		표준 편차	18.4393	분산	340.007		단측 Pr < Z	0.2782
왜도	0.948917	첨도	2.31465		왜도	0.519578	첨도	1.82698		왜도	0.118268	첨도	0.68079		왜도	0.776356	첨도	3.9353		양측 Pr > |Z|	0.5565
제곱합	3.27042e+06	수정 제곱합	255308		제곱합	2.58859e+06	수정 제곱합	188782		제곱합	3.36145e+06	수정 제곱합	208815		제곱합	4388510	수정 제곱합	294786
변동계수	29.1228	평균의 표준 오차	0.820926		변동계수	28.0755	평균의 표준 오차	0.871596		변동계수	25.7549	평균의 표준 오차	0.663708		변동계수	26.85	평균의 표준 오차	0.62587
grade=5 year=2016					grade=5 year=2017					grade=5 year=2018					grade=5 year=2019
적률					적률					적률					적률					Jonckheere-Terpstra 검정
N	709	가중합	709		N	756	가중합	756		N	779	가중합	779		N	1102	가중합	1102		통계량	1696113
평균	114.119	관측값 합	80910.5		평균	102.291	관측값 합	77331.8		평균	88.2442	관측값 합	68742.2		평균	88.3748	관측값 합	97389		Z	-29.3219
표준 편차	19.5762	분산	383.228		표준 편차	19.1042	분산	364.97		표준 편차	13.6303	분산	185.786		표준 편차	15.1004	분산	228.022		단측 Pr < Z	<.0001
왜도	-0.525956	첨도	0.766983		왜도	0.11934	첨도	0.757632		왜도	-0.820284	첨도	8.78816		왜도	0.421569	첨도	8.63918		양측 Pr > |Z|	<.0001
제곱합	9.50477e+06	수정 제곱합	271325		제곱합	8.18587e+06	수정 제곱합	275553		제곱합	6.21064e+06	수정 제곱합	144542		제곱합	8857783	수정 제곱합	251052
변동계수	17.1542	평균의 표준 오차	0.7352		변동계수	18.6764	평균의 표준 오차	0.694813		변동계수	15.4462	평균의 표준 오차	0.488358		변동계수	17.0868	평균의 표준 오차	0.454881
[truncated: 1 more columns]

## Sheet: 수련만족도
year=2016					year=2017					year=2018					year=2019									2016	2017	2018	2019	p-trend			Pairwise Two-Sided Multiple Comparison Analysis
																							All group	2.93231	2.90284	3.1181	3.13447	<.0001			Dwass, Steel, Critchlow-Fligner Method
적률					적률					적률					적률					Jonckheere-Terpstra 검정			By institution type								Variable: t_surv_env
N	2984	가중합	2984		N	2676	가중합	2676		N	2862	가중합	2862		N	4700	가중합	4700		통계량	34147121		Superior general hospitals	2.91961	2.87764	3.13705	3.10571	<.0001			year	Wilcoxon Z	DSCF Value	Pr > DSCF			2016 vs. 2017	2016 vs. 2018	2016 vs. 2019	2017 vs. 2018	2017 vs. 2019	2018 vs. 2019
평균	2.93231	관측값 합	8750		평균	2.90284	관측값 합	7768		평균	3.1181	관측값 합	8924		평균	3.13447	관측값 합	14732		Z	9.6146		General hospitals	2.8343	2.79272	2.98049	3.088	<.0001			2016 vs. 2017	1.182	1.6717	0.6382		overall	0.6382	<.0001	<.0001	<.0001	<.0001	0.8686
표준 편차	1.14288	분산	1.30618		표준 편차	1.10745	분산	1.22644		표준 편차	0.895849	분산	0.802545		표준 편차	0.992525	분산	0.985107		단측 Pr > Z	<.0001		Other institutions	3.08728	3.17117	3.16137	3.29125	0.0038			2016 vs. 2018	-6.2642	8.8589	<.0001		class A	0.5127	<.0001	<.0001	<.0001	<.0001	0.7046
왜도	-0.120852	첨도	-0.785055		왜도	-0.0620505	첨도	-0.74752		왜도	-0.385409	첨도	0.0104387		왜도	-0.259728	첨도	-0.279225		양측 Pr > |Z|	<.0001		By PGY								2016 vs. 2019	-7.4427	10.5256	<.0001		class B	0.9416	0.2085	0.0022	0.0229	<.0001	0.2906
제곱합	29554	수정 제곱합	3896.33		제곱합	25830	수정 제곱합	3280.74		제곱합	30122	수정 제곱합	2296.08		제곱합	50806	수정 제곱합	4629.02					Intern	2.71509	2.69931	0	3.01354	<.0001			2017 vs. 2018	-7.7187	10.9159	<.0001		class C	0.8501	0.9506	0.0697	0.983	0.4937	0.1309
변동계수	38.9755	평균의 표준 오차	0.0209219		변동계수	38.1505	평균의 표준 오차	0.0214082		변동계수	28.7306	평균의 표준 오차	0.0167456		변동계수	31.6649	평균의 표준 오차	0.0144775					PGY2	3.0911	3.03097	3.24805	3.24742	0.0004			2017 vs. 2019	-8.8491	12.5145	<.0001		IM	0.9958	0.3723	0.2448	0.5571	0.4456	0.9969
																							PGY3	3	2.95207	3.06065	3.21149	<.0001			2018 vs. 2019	-0.7686	1.087	0.8686		MED	0.6786	0.4345	0.0209	0.9993	0.4726	0.3416
class=A year=2016					class=A year=2017					class=A year=2018					class=A year=2019								PGY4	2.91465	2.94224	3.101	3.1093	<.0001			Pairwise Two-Sided Multiple Comparison Analysis					GS	0.9662	0.2305	0.1786	0.531	0.4696	1
																							PGY5	3.01623	2.99588	3.07603	3.12644	0.0294			Dwass, Steel, Critchlow-Fligner Method					SUR	0.5607	0.0714	0.1526	<.0001	0.0007	0.9733
적률					적률					적률					적률					Jonckheere-Terpstra 검정			By specialty								Variable: t_surv_env					GEN	0.2255	0.9639	0.0172	0.0171	<.0001	0.0128
N	2239	가중합	2239		N	1986	가중합	1986		N	2043	가중합	2043		N	3150	가중합	3150		통계량	17235050		Internal medicine	2.74887	2.77676	2.85239	2.87558	0.0166			year	Wilcoxon Z	DSCF Value	Pr > DSCF		INT	0.9921		<.0001		<.0001
평균	2.91961	관측값 합	6537		평균	2.87764	관측값 합	5715		평균	3.13705	관측값 합	6409		평균	3.10571	관측값 합	9783		Z	7.8067		Medical	3.0806	3.17353	3.2011	3.28826	0.0018			2016 vs. 2017	1.3788	1.9499	0.5127		R1	0.7881	0.0833	0.0864	0.0026	0.0027	0.9992
표준 편차	1.12283	분산	1.26074		표준 편차	1.10124	분산	1.21273		표준 편차	0.884524	분산	0.782382		표준 편차	0.9838	분산	0.967862		단측 Pr > Z	<.0001		General surgery	2.97744	3.0367	3.20968	3.22222	0.0112			2016 vs. 2018	-6.3657	9.0024	<.0001		R2	0.8565	0.9152	0.002	0.3515	<.0001	0.0015
왜도	-0.133431	첨도	-0.744895		왜도	-0.0625787	첨도	-0.748196		왜도	-0.364185	첨도	0.0455137		왜도	-0.24472	첨도	-0.289647		양측 Pr > |Z|	<.0001		Surgical	2.93362	2.84651	3.1169	3.0914	0.0003			2016 vs. 2019	-5.8394	8.2582	<.0001		R3	0.9944	0.0125	0.0041	0.0212	0.0094	0.9544
제곱합	21907	수정 제곱합	2821.53		제곱합	18853	수정 제곱합	2407.27		제곱합	21703	수정 제곱합	1597.63		제곱합	33431	수정 제곱합	3047.8					General	3.13517	3.0457	3.18477	3.29216	<.0001			2017 vs. 2018	-7.8826	11.1477	<.0001		R4	0.9574	0.8709	0.4963	0.4538	0.1634	0.9326
변동계수	38.4581	평균의 표준 오차	0.0237293		변동계수	38.2688	평균의 표준 오차	0.0247111		변동계수	28.196	평균의 표준 오차	0.0195693		변동계수	31.6771	평균의 표준 오차	0.0175288													2017 vs. 2019	-7.3634	10.4134	<.0001
																															2018 vs. 2019	1.0754	1.5209	0.7046
class=B year=2016					class=B year=2017					class=B year=2018					class=B year=2019																Pairwise Two-Sided Multiple Comparison Analysis						0.9921	<.0001	<.0001
																															Dwass, Steel, Critchlow-Fligner Method
적률					적률					적률					적률					Jonckheere-Terpstra 검정											Variable: t_surv_env
N	344	가중합	344		N	357	가중합	357		N	410	가중합	410		N	750	가중합	750		통계량	690169										year	Wilcoxon Z	DSCF Value	Pr > DSCF
평균	2.8343	관측값 합	975		평균	2.79272	관측값 합	997		평균	2.98049	관측값 합	1222		평균	3.088	관측값 합	2316		Z	4.88										2016 vs. 2017	0.568	0.8033	0.9416
표준 편차	1.14992	분산	1.32232		표준 편차	1.07141	분산	1.14792		표준 편차	0.919556	분산	0.845584		표준 편차	1.00213	분산	1.00426		단측 Pr > Z	<.0001										2016 vs. 2018	-1.9469	2.7533	0.2085
왜도	-0.0192391	첨도	-0.791032		왜도	0.0489327	첨도	-0.6068		왜도	-0.397358	첨도	-0.151039		왜도	-0.264823	첨도	-0.304335		양측 Pr > |Z|	<.0001										2016 vs. 2019	-3.5432	5.0108	0.0022
제곱합	3217	수정 제곱합	453.555		제곱합	3193	수정 제곱합	408.661		제곱합	3988	수정 제곱합	345.844		제곱합	7904	수정 제곱합	752.192													2017 vs. 2018	-2.8471	4.0263	0.0229
변동계수	40.5716	평균의 표준 오차	0.0619996		변동계수	38.3645	평균의 표준 오차	0.0567052		변동계수	30.8525	평균의 표준 오차	0.0454137		변동계수	32.4524	평균의 표준 오차	0.0365926													2017 vs. 2019	-4.5467	6.4299	<.0001
																															2018 vs. 2019	-1.7644	2.4952	0.2906
class=C year=2016					class=C year=2017					class=C year=2018					class=C year=2019																Pairwise Two-Sided Multiple Comparison Analysis
																															Dwass, Steel, Critchlow-Fligner Method
적률					적률					적률					적률					Jonckheere-Terpstra 검정											Variable: t_surv_env
N	401	가중합	401		N	333	가중합	333		N	409	가중합	409		N	800	가중합	800		통계량	729262										year	Wilcoxon Z	DSCF Value	Pr > DSCF
평균	3.08728	관측값 합	1238		평균	3.17117	관측값 합	1056		평균	3.16137	관측값 합	1293		평균	3.29125	관측값 합	2633		Z	2.6705										2016 vs. 2017	-0.8092	1.1444	0.8501
표준 편차	1.23283	분산	1.51986		표준 편차	1.14498	분산	1.31097		표준 편차	0.917357	분산	0.841543		표준 편차	1.00383	분산	1.00768		단측 Pr > Z	0.0038										2016 vs. 2018	-0.5349	0.7565	0.9506
왜도	-0.199066	첨도	-0.95392		왜도	-0.242603	첨도	-0.767234		왜도	-0.459225	첨도	0.00172929		왜도	-0.34018	첨도	-0.16876		양측 Pr > |Z|	0.0076										2016 vs. 2019	-2.4404	3.4512	0.0697
제곱합	4430	수정 제곱합	607.945		제곱합	3784	수정 제곱합	435.243		제곱합	4431	수정 제곱합	343.35		제곱합	9471	수정 제곱합	805.139													2017 vs. 2018	0.3676	0.5199	0.983
변동계수	39.9324	평균의 표준 오차	0.0615644		변동계수	36.1058	평균의 표준 오차	0.0627444		변동계수	29.0177	평균의 표준 오차	0.0453604		변동계수	30.5001	평균의 표준 오차	0.0354909													2017 vs. 2019	-1.4089	1.9925	0.4937
																															2018 vs. 2019	-2.1725	3.0724	0.1309
specialty=GS year=2016					specialty=GS year=2017					specialty=GS year=2018					specialty=GS year=2019																Pairwise Two-Sided Multiple Comparison Analysis
																															Dwass, Steel, Critchlow-Fligner Method
적률					적률					적률					적률					Jonckheere-Terpstra 검정											Variable: t_surv_env
N	133	가중합	133		N	109	가중합	109		N	124	가중합	124		N	180	가중합	180		통계량	57018										year	Wilcoxon Z	DSCF Value	Pr > DSCF
평균	2.97744	관측값 합	396		평균	3.0367	관측값 합	331		평균	3.20968	관측값 합	398		평균	3.22222	관측값 합	580		Z	2.282										2016 vs. 2017	-0.4673	0.6609	0.9662
표준 편차	1.08339	분산	1.17373		표준 편차	0.980614	분산	0.961604		표준 편차	0.858001	분산	0.736166		표준 편차	0.912701	분산	0.833023		단측 Pr > Z	0.0112										2016 vs. 2018	-1.8942	2.6788	0.2305
왜도	-0.13618	첨도	-0.465377		왜도	-0.254461	첨도	-0.556337		왜도	-0.498459	첨도	0.262126		왜도	-0.233187	첨도	-0.176479		양측 Pr > |Z|	0.0225										2016 vs. 2019	-2.0253	2.8643	0.1786
제곱합	1334	수정 제곱합	154.932		제곱합	1109	수정 제곱합	103.853		제곱합	1368	수정 제곱합	90.5484		제곱합	2018	수정 제곱합	149.111													2017 vs. 2018	-1.35	1.9092	0.531
변동계수	36.3865	평균의 표준 오차	0.0939417		변동계수	32.2921	평균의 표준 오차	0.0939258		변동계수	26.7317	평균의 표준 오차	0.0770508		변동계수	28.3252	평균의 표준 오차	0.0680287													2017 vs. 2019	-1.4476	2.0472	0.4696
																															2018 vs. 2019	-0.0106	0.015	1
specialty=IM year=2016					specialty=IM year=2017					specialty=IM year=2018					specialty=IM year=2019																Pairwise Two-Sided Multiple Comparison Analysis
																															Dwass, Steel, Critchlow-Fligner Method
적률					적률					적률					적률					Jonckheere-Terpstra 검정											Variable: t_surv_env
N	442	가중합	442		N	327	가중합	327		N	481	가중합	481		N	643	가중합	643		통계량	685297										year	Wilcoxon Z	DSCF Value	Pr > DSCF
평균	2.74887	관측값 합	1215		평균	2.77676	관측값 합	908		평균	2.85239	관측값 합	1372		평균	2.87558	관측값 합	1849		Z	2.1302										2016 vs. 2017	-0.228	0.3225	0.9958
표준 편차	1.12398	분산	1.26332		표준 편차	1.11143	분산	1.23529		표준 편차	0.933764	분산	0.871916		표준 편차	1.02161	분산	1.04369		단측 Pr > Z	0.0166										2016 vs. 2018	-1.611	2.2783	0.3723
왜도	0.0156161	첨도	-0.759004		왜도	0.0861848	첨도	-0.750888		왜도	-0.303517	첨도	-0.34302		왜도	-0.0918329	첨도	-0.522162		양측 Pr > |Z|	0.0332										2016 vs. 2019	-1.8615	2.6325	0.2448
제곱합	3897	수정 제곱합	557.124		제곱합	2924	수정 제곱합	402.703		제곱합	4332	수정 제곱합	418.52		제곱합	5987	수정 제곱합	670.047													2017 vs. 2018	-1.3091	1.8514	0.5571
변동계수	40.8887	평균의 표준 오차	0.0534621		변동계수	40.0263	평균의 표준 오차	0.0614625		변동계수	32.7362	평균의 표준 오차	0.042576		변동계수	35.527	평균의 표준 오차	0.0402884													2017 vs. 2019	-1.4866	2.1023	0.4456
																															2018 vs. 2019	-0.2059	0.2911	0.9969
specialty=general year=2016					specialty=general year=2017					specialty=general year=2018					specialty=general year=2019																Pairwise Two-Sided Multiple Comparison Analysis
																															Dwass, Steel, Critchlow-Fligner Method
적률					적률					적률					적률					Jonckheere-Terpstra 검정											Variable: t_surv_env
N	836	가중합	836		N	744	가중합	744		N	1077	가중합	1077		N	1352	가중합	1352		통계량	3033410										year	Wilcoxon Z	DSCF Value	Pr > DSCF
평균	3.13517	관측값 합	2621		평균	3.0457	관측값 합	2266		평균	3.18477	관측값 합	3430		평균	3.29216	관측값 합	4451		Z	4.5349										2016 vs. 2017	1.9058	2.6952	0.2255
표준 편차	1.09639	분산	1.20207		표준 편차	1.07614	분산	1.15807		표준 편차	0.864538	분산	0.747426		표준 편차	0.929649	분산	0.864246		단측 Pr > Z	<.0001										2016 vs. 2018	-0.4782	0.6762	0.9639
왜도	-0.280622	첨도	-0.610573		왜도	-0.097497	첨도	-0.641075		왜도	-0.382701	첨도	0.0953699		왜도	-0.361758	첨도	0.0207249		양측 Pr > |Z|	<.0001										2016 vs. 2019	-2.9419	4.1604	0.0172
제곱합	9221	수정 제곱합	1003.73		제곱합	7762	수정 제곱합	860.446		제곱합	11728	수정 제곱합	804.23		제곱합	15821	수정 제곱합	1167.6													2017 vs. 2018	-2.9436	4.1629	0.0171
변동계수	34.9706	평균의 표준 오차	0.0379194		변동계수	35.333	평균의 표준 오차	0.0394531		변동계수	27.146	평균의 표준 오차	0.0263437		변동계수	28.2383	평균의 표준 오차	0.0252831													2017 vs. 2019	-5.2953	7.4887	<.0001
																															2018 vs. 2019	-3.037	4.295	0.0128
specialty=medical year=2016					specialty=medical year=2017					specialty=medical year=2018					specialty=medical year=2019																Pairwise Two-Sided Multiple Comparison Analysis
																															Dwass, Steel, Critchlow-Fligner Method
적률					적률					적률					적률					Jonckheere-Terpstra 검정											Variable: t_surv_env
N	397	가중합	397		N	340	가중합	340		N	547	가중합	547		N	673	가중합	673		통계량	719364										year	Wilcoxon Z	DSCF Value	Pr > DSCF
평균	3.0806	관측값 합	1223		평균	3.17353	관측값 합	1079		평균	3.2011	관측값 합	1751		평균	3.28826	관측값 합	2213		Z	2.9183										2016 vs. 2017	-1.1176	1.5806	0.6786
표준 편차	1.08644	분산	1.18036		표준 편차	1.05981	분산	1.12319		표준 편차	0.897574	분산	0.80564		표준 편차	0.946545	분산	0.895948		단측 Pr > Z	0.0018										2016 vs. 2018	-1.5049	2.1282	0.4345
왜도	-0.243904	첨도	-0.63892		왜도	-0.291646	첨도	-0.525081		왜도	-0.406282	첨도	0.20997		왜도	-0.328736	첨도	-0.109495		양측 Pr > |Z|	0.0035										2016 vs. 2019	-2.8778	4.0699	0.0209
제곱합	4235	수정 제곱합	467.421		제곱합	3805	수정 제곱합	380.762		제곱합	6045	수정 제곱합	439.879		제곱합	7879	수정 제곱합	602.077													2017 vs. 2018	-0.1261	0.1783	0.9993
변동계수	35.2672	평균의 표준 오차	0.0545269		변동계수	33.3952	평균의 표준 오차	0.0574761		변동계수	28.0396	평균의 표준 오차	0.0383775		변동계수	28.7856	평균의 표준 오차	0.0364867													2017 vs. 2019	-1.4426	2.0402	0.4726
																															2018 vs. 2019	-1.6664	2.3567	0.3416
specialty=surgical year=2016					specialty=surgical year=2017					specialty=surgical year=2018					specialty=surgical year=2019																Pairwise Two-Sided Multiple Comparison Analysis
																															Dwass, Steel, Critchlow-Fligner Method
적률					적률					적률					적률					Jonckheere-Terpstra 검정											Variable: t_surv_env
N	467	가중합	467		N	430	가중합	430		N	633	가중합	633		N	744	가중합	744		통계량	1.00355e+06										year	Wilcoxon Z	DSCF Value	Pr > DSCF
평균	2.93362	관측값 합	1370		평균	2.84651	관측값 합	1224		평균	3.1169	관측값 합	1973		평균	3.0914	관측값 합	2300		Z	3.4182										2016 vs. 2017	1.3034	1.8433	0.5607
표준 편차	1.18371	분산	1.40116		표준 편차	1.12388	분산	1.2631		표준 편차	0.888881	분산	0.790109		표준 편차	1.00857	분산	1.01721		단측 Pr > Z	0.0003										2016 vs. 2018	-2.4305	3.4373	0.0714
왜도	-0.128426	첨도	-0.894146		왜도	0.0380542	첨도	-0.749258		왜도	-0.366448	첨도	-0.0288359		왜도	-0.239144	첨도	-0.323306		양측 Pr > |Z|	0.0006										2016 vs. 2019	-2.1015	2.9719	0.1526
제곱합	4672	수정 제곱합	652.942		제곱합	4026	수정 제곱합	541.87		제곱합	6649	수정 제곱합	499.349		제곱합	7866	수정 제곱합	755.785													2017 vs. 2018	-4.3077	6.092	<.0001
변동계수	40.3497	평균의 표준 오차	0.0547755		변동계수	39.4826	평균의 표준 오차	0.0541982		변동계수	28.5181	평균의 표준 오차	0.0353299		변동계수	32.6249	평균의 표준 오차	0.0369759													2017 vs. 2019	-3.8481	5.442	0.0007
																															2018 vs. 2019	0.4302	0.6083	0.9733
grade=1 year=2016					grade=1 year=2017					grade=1 year=2018					grade=1 year=2019																Pairwise Two-Sided Multiple Comparison Analysis
																															Dwass, Steel, Critchlow-Fligner Method
적률					적률					적률					적률					Jonckheere-Terpstra 검정											Variable: t_surv_env
N	472	가중합	472		N	452	가중합	452		N	641	가중합	641		N	873	가중합	873		통계량	1.13017e+06										year	Wilcoxon Z	DSCF Value	Pr > DSCF
평균	3.0911	관측값 합	1459		평균	3.03097	관측값 합	1370		평균	3.24805	관측값 합	2082		평균	3.24742	관측값 합	2835		Z	3.3535										2016 vs. 2017	0.9312	1.3169	0.7881
표준 편차	1.10498	분산	1.22098		표준 편차	1.09986	분산	1.20968		표준 편차	0.888784	분산	0.789938		표준 편차	0.978295	분산	0.95706		단측 Pr > Z	0.0004										2016 vs. 2018	-2.3681	3.3491	0.0833
왜도	-0.228411	첨도	-0.608917		왜도	-0.121709	첨도	-0.661685		왜도	-0.506763	첨도	0.092692		왜도	-0.312665	첨도	-0.163494		양측 Pr > |Z|	0.0008										2016 vs. 2019	-2.3531	3.3277	0.0864
제곱합	5085	수정 제곱합	575.083		제곱합	4698	수정 제곱합	545.566		제곱합	7268	수정 제곱합	505.56		제곱합	10041	수정 제곱합	834.557													2017 vs. 2018	-3.498	4.9469	0.0026
변동계수	35.7471	평균의 표준 오차	0.0508609		변동계수	36.2872	평균의 표준 오차	0.0517328		변동계수	27.3636	평균의 표준 오차	0.0351049		변동계수	30.1253	평균의 표준 오차	0.0331103													2017 vs. 2019	-3.4873	4.9319	0.0027
																															2018 vs. 2019	0.1329	0.1879	0.9992
grade=2 year=2016					grade=2 year=2017					grade=2 year=2018					grade=2 year=2019																Pairwise Two-Sided Multiple Comparison Analysis
																															Dwass, Steel, Critchlow-Fligner Method
적률					적률					적률					적률					Jonckheere-Terpstra 검정											Variable: t_surv_env
N	566	가중합	566		N	459	가중합	459		N	643	가중합	643		N	870	가중합	870		통계량	1242546										year	Wilcoxon Z	DSCF Value	Pr > DSCF
평균	3	관측값 합	1698		평균	2.95207	관측값 합	1355		평균	3.06065	관측값 합	1968		평균	3.21149	관측값 합	2794		Z	4.6597										2016 vs. 2017	0.7956	1.1252	0.8565
표준 편차	1.09545	분산	1.2		표준 편차	1.07466	분산	1.1549		표준 편차	0.832212	분산	0.692577		표준 편차	0.954117	분산	0.91034		단측 Pr > Z	<.0001										2016 vs. 2018	-0.651	0.9207	0.9152
왜도	-0.17025	첨도	-0.697999		왜도	-0.0952218	첨도	-0.657331		왜도	-0.244115	첨도	0.142567		왜도	-0.345474	첨도	-0.180357		양측 Pr > |Z|	<.0001										2016 vs. 2019	-3.575	5.0558	0.002
제곱합	5772	수정 제곱합	678		제곱합	4529	수정 제곱합	528.946		제곱합	6468	수정 제곱합	444.635		제곱합	9764	수정 제곱합	791.085													2017 vs. 2018	-1.6482	2.331	0.3515
변동계수	36.5148	평균의 표준 오차	0.046045		변동계수	36.4038	평균의 표준 오차	0.050161		변동계수	27.1907	평균의 표준 오차	0.0328193		변동계수	29.7094	평균의 표준 오차	0.0323476													2017 vs. 2019	-4.3613	6.1678	<.0001
																															2018 vs. 2019	-3.6529	5.166	0.0015
grade=3 year=2016					grade=3 year=2017					grade=3 year=2018					grade=3 year=2019																Pairwise Two-Sided Multiple Comparison Analysis
																															Dwass, Steel, Critchlow-Fligner Method
적률					적률					적률					적률					Jonckheere-Terpstra 검정											Variable: t_surv_env
N	621	가중합	621		N	554	가중합	554		N	802	가중합	802		N	979	가중합	979		통계량	1.68028e+06										year	Wilcoxon Z	DSCF Value	Pr > DSCF
평균	2.91465	관측값 합	1810		평균	2.94224	관측값 합	1630		평균	3.101	관측값 합	2487		평균	3.1093	관측값 합	3044		Z	4.156										2016 vs. 2017	-0.2524	0.3569	0.9944
표준 편차	1.12628	분산	1.26851		표준 편차	1.07255	분산	1.15036		표준 편차	0.868953	분산	0.75508		표준 편차	0.986258	분산	0.972705		단측 Pr > Z	<.0001										2016 vs. 2018	-3.0445	4.3056	0.0125
왜도	-0.116934	첨도	-0.778492		왜도	-0.0524498	첨도	-0.688675		왜도	-0.288187	첨도	0.0352783		왜도	-0.290711	첨도	-0.302112		양측 Pr > |Z|	<.0001										2016 vs. 2019	-3.3734	4.7707	0.0041
제곱합	6062	수정 제곱합	786.477		제곱합	5432	수정 제곱합	636.152		제곱합	8317	수정 제곱합	604.819		제곱합	10416	수정 제곱합	951.305													2017 vs. 2018	-2.8731	4.0632	0.0212
변동계수	38.642	평균의 표준 오차	0.0451961		변동계수	36.4536	평균의 표준 오차	0.0455683		변동계수	28.0217	평균의 표준 오차	0.0306838		변동계수	31.7197	평균의 표준 오차	0.0315209													2017 vs. 2019	-3.1309	4.4278	0.0094
																															2018 vs. 2019	-0.5196	0.7348	0.9544
grade=4 year=2016					grade=4 year=2017					grade=4 year=2018					grade=4 year=2019																Pairwise Two-Sided Multiple Comparison Analysis
																															Dwass, Steel, Critchlow-Fligner Method
적률					적률					적률					적률					Jonckheere-Terpstra 검정											Variable: t_surv_env
N	616	가중합	616		N	486	가중합	486		N	776	가중합	776		N	870	가중합	870		통계량	1422080										year	Wilcoxon Z	DSCF Value	Pr > DSCF
평균	3.01623	관측값 합	1858		평균	2.99588	관측값 합	1456		평균	3.07603	관측값 합	2387		평균	3.12644	관측값 합	2720		Z	1.8892										2016 vs. 2017	0.5072	0.7174	0.9574
표준 편차	1.1658	분산	1.35909		표준 편차	1.12515	분산	1.26596		표준 편차	0.968214	분산	0.937438		표준 편차	0.986731	분산	0.973639		단측 Pr > Z	0.0294										2016 vs. 2018	-0.7635	1.0797	0.8709
왜도	-0.216945	첨도	-0.788485		왜도	-0.0878208	첨도	-0.766638		왜도	-0.460448	첨도	-0.152818		왜도	-0.233737	첨도	-0.222178		양측 Pr > |Z|	0.0589										2016 vs. 2019	-1.4047	1.9865	0.4963
제곱합	6440	수정 제곱합	835.838		제곱합	4976	수정 제곱합	613.992		제곱합	8069	수정 제곱합	726.514		제곱합	9350	수정 제곱합	846.092													2017 vs. 2018	-1.4732	2.0835	0.4538
변동계수	38.6508	평균의 표준 오차	0.0469714		변동계수	37.5565	평균의 표준 오차	0.0510378		변동계수	31.4761	평균의 표준 오차	0.0347568		변동계수	31.5609	평균의 표준 오차	0.0334533													2017 vs. 2019	-2.0687	2.9256	0.1634
																															2018 vs. 2019	-0.5982	0.846	0.9326
grade=5 year=2016					grade=5 year=2017										grade=5 year=2019																Pairwise Two-Sided Multiple Comparison Analysis
																															Dwass, Steel, Critchlow-Fligner Method
적률					적률										적률					Jonckheere-Terpstra 검정											Variable: t_surv_env
N	709	가중합	709		N	725	가중합	725							N	1108	가중합	1108		통계량	1.33194e+06										year	Wilcoxon Z	DSCF Value	Pr > DSCF
평균	2.71509	관측값 합	1925		평균	2.69931	관측값 합	1957							평균	3.01354	관측값 합	3339		Z	6.1869										2016 vs. 2017	0.1201	0.1698	0.9921
표준 편차	1.16956	분산	1.36787		표준 편차	1.12263	분산	1.26029							표준 편차	1.02929	분산	1.05944		단측 Pr > Z	<.0001										2016 vs. 2019	-5.5271	7.8165	<.0001
왜도	0.0904449	첨도	-0.824695		왜도	0.0242804	첨도	-0.863414							왜도	-0.13165	첨도	-0.39257		양측 Pr > |Z|	<.0001										2017 vs. 2019	-5.8148	8.2234	<.0001
제곱합	6195	수정 제곱합	968.449		제곱합	6195	수정 제곱합	912.45							제곱합	11235	수정 제곱합	1172.8
변동계수	43.0762	평균의 표준 오차	0.0439237		변동계수	41.5894	평균의 표준 오차	0.0416933							변동계수	34.1555	평균의 표준 오차	0.030922

## Sheet: 만족도2
year=2016					year=2017					year=2018					year=2019									2016	2017	2018	2019	p for trend						2016	2017	2018	2019			2016	2017	2018	2019			2016	2017	2018	2019
																							All group	92.03	87.0229	79.2022	80.1664	<0.01					All group	2.93231	2.90284	3.1181	3.13447	<.0001	All group	2.93231	2.90284	3.1181	3.13447	<.0001	All group	2.93231	2.90284	3.1181	3.13447
적률					적률					적률					적률					Jonckheere-Terpstra 검정			By institution type					<0.01					Group A	2.91961	2.87764	3.13705	3.10571	<.0001	Intern	2.71509	2.69931		3.01354	<.0001	IM*	2.74887	2.77676	2.85239	2.87558
N	2982	가중합	2982		N	2795	가중합	2795		N	3320	가중합	3320		N	4681	가중합	4681		통계량	38876656		Superior general hospitals	94.1071	89.3435	80.0543	81.1699	<0.01					Group B	2.8343	2.79272	2.98049	3.088	<.0001	R-1	3.0911	3.03097	3.24805	3.24742	0.0004	Medical	3.0806	3.17353	3.2011	3.28826
평균	92.03	관측값 합	274434		평균	87.0229	관측값 합	243229		평균	79.2022	관측값 합	262951		평균	80.1664	관측값 합	375259		Z	-21.6719		General hospitals	88.4608	82.6587	80.1013	81.0201	<0.01					Group C	3.08728	3.17117	3.16137	3.29125	0.0038	R-2	3	2.95207	3.06065	3.21149	<.0001	GS**	2.97744	3.0367	3.20968	3.22222
표준 편차	27.2591	분산	743.059		표준 편차	24.0735	분산	579.533		표준 편차	19.4728	분산	379.191		표준 편차	19.3545	분산	374.598		단측 Pr < Z	<.0001		Other institutions	83.505	77.6879	73.3925	75.4095	<0.01											R-3	2.91465	2.94224	3.101	3.1093	<.0001	Surgical	2.93362	2.84651	3.1169	3.0914
왜도	0.122365	첨도	-0.459077		왜도	0.123087	첨도	0.37671		왜도	-0.0803568	첨도	1.68106		왜도	0.263659	첨도	2.58846		양측 Pr > |Z|	<.0001		By PGY																R-4*	3.01623	2.99588	3.07603	3.12644	0.0294	General	3.13517	3.0457	3.18477	3.29216
제곱합	2.74712e+07	수정 제곱합	2.21506e+06		제곱합	2.27857e+07	수정 제곱합	1.61921e+06		제곱합	2.20848e+07	수정 제곱합	1.25854e+06		제곱합	31836289	수정 제곱합	1.75312e+06					Intern	114.119	102.291	88.2442	88.3748	<0.01
변동계수	29.6198	평균의 표준 오차	0.499181		변동계수	27.6634	평균의 표준 오차	0.455353		변동계수	24.5862	평균의 표준 오차	0.337956		변동계수	24.143	평균의 표준 오차	0.282887					PGY2	102.443	92.7521	87.12	86.3422	<0.01
																							PGY3	92.1281	85.5087	81.4028	81.3545	<0.01
class=A year=2016					class=A year=2017					class=A year=2018					class=A year=2019								PGY4	80.6607	78.8322	72.3793	74.5773	<0.01
																							PGY5	69.9619	69.3487	67.6437	68.6751	0.5565
적률					적률					적률					적률					Jonckheere-Terpstra 검정			By specialty
N	2237	가중합	2237		N	2082	가중합	2082		N	2418	가중합	2418		N	3138	가중합	3138		통계량	1.96033e+07		Internal medicine	88.1134	86.0343	81.3299	82.0062	<0.01
평균	94.1071	관측값 합	210518		평균	89.3435	관측값 합	186013		평균	80.0543	관측값 합	193571		평균	81.1699	관측값 합	254711		Z	-20.9115		Medical	82.5101	78.4571	76.2827	75.8653	<0.01
표준 편차	27.3934	분산	750.399		표준 편차	24.3315	분산	592.023		표준 편차	19.3982	분산	376.29		표준 편차	19.147	분산	366.608		단측 Pr < Z	<.0001		General surgery	106.455	96.8435	89.6204	86.4775	<0.01
왜도	0.041349	첨도	-0.481705		왜도	0.0699292	첨도	0.36243		왜도	-0.141852	첨도	1.49393		왜도	0.0948833	첨도	2.41484		양측 Pr > |Z|	<.0001		Surgical	98.4111	93.3468	85.0288	86.7595	<0.01
제곱합	2.14891e+07	수정 제곱합	1.67789e+06		제곱합	1.78511e+07	수정 제곱합	1.232e+06		제곱합	1.64057e+07	수정 제곱합	909494		제곱합	21824905	수정 제곱합	1.15005e+06					General	74.0413	71.0558	67.9985	70.2719	<0.01
변동계수	29.1088	평균의 표준 오차	0.57918		변동계수	27.2337	평균의 표준 오차	0.533248		변동계수	24.2313	평균의 표준 오차	0.394488		변동계수	23.5888	평균의 표준 오차	0.341802
class=B year=2016					class=B year=2017					class=B year=2018					class=B year=2019
적률					적률					적률					적률					Jonckheere-Terpstra 검정
N	344	가중합	344		N	367	가중합	367		N	474	가중합	474		N	747	가중합	747		통계량	812354
평균	88.4608	관측값 합	30430.5		평균	82.6587	관측값 합	30335.8		평균	80.1013	관측값 합	37968		평균	81.0201	관측값 합	60522		Z	-3.8928
표준 편차	25.2222	분산	636.158		표준 편차	21.3915	분산	457.596		표준 편차	19.3628	분산	374.917		표준 편차	19.1561	분산	366.958		단측 Pr < Z	<.0001
왜도	0.436385	첨도	-0.162306		왜도	0.244818	첨도	0.284802		왜도	0.38483	첨도	2.52798		왜도	0.571381	첨도	2.65033		양측 Pr > |Z|	<.0001
제곱합	2.91011e+06	수정 제곱합	218202		제곱합	2.67499e+06	수정 제곱합	167480		제곱합	3.21862e+06	수정 제곱합	177336		제곱합	5177248	수정 제곱합	273751
변동계수	28.5123	평균의 표준 오차	1.35989		변동계수	25.8793	평균의 표준 오차	1.11663		변동계수	24.1729	평균의 표준 오차	0.889361		변동계수	23.6437	평균의 표준 오차	0.700887
class=C year=2016					class=C year=2017					class=C year=2018					class=C year=2019
적률					적률					적률					적률					Jonckheere-Terpstra 검정
N	401	가중합	401		N	346	가중합	346		N	428	가중합	428		N	796	가중합	796		통계량	840376
평균	83.505	관측값 합	33485.5		평균	77.6879	관측값 합	26880		평균	73.3925	관측값 합	31412		평균	75.4095	관측값 합	60026		Z	-4.6054
표준 편차	26.2577	분산	689.466		표준 편차	22.288	분산	496.754		표준 편차	19.06	분산	363.282		표준 편차	19.6703	분산	386.921		단측 Pr < Z	<.0001
왜도	0.315813	첨도	-0.171638		왜도	0.139324	첨도	0.929774		왜도	-0.272171	첨도	2.01859		왜도	0.691692	첨도	4.04073		양측 Pr > |Z|	<.0001
제곱합	3.07199e+06	수정 제곱합	275786		제곱합	2259630	수정 제곱합	171380		제곱합	2.46053e+06	수정 제곱합	155122		제곱합	4834136	수정 제곱합	307602
변동계수	31.4445	평균의 표준 오차	1.31125		변동계수	28.6892	평균의 표준 오차	1.19821		변동계수	25.9699	평균의 표준 오차	0.921298		변동계수	26.0847	평균의 표준 오차	0.697196
specialty=GS year=2016					specialty=GS year=2017					specialty=GS year=2018					specialty=GS year=2019
적률					적률					적률					적률					Jonckheere-Terpstra 검정
N	132	가중합	132		N	115	가중합	115		N	108	가중합	108		N	178	가중합	178		통계량	44968
평균	106.455	관측값 합	14052		평균	96.8435	관측값 합	11137		평균	89.6204	관측값 합	9679		평균	86.4775	관측값 합	15393		Z	-10.1578
표준 편차	19.1165	분산	365.441		표준 편차	15.8588	분산	251.502		표준 편차	16.6961	분산	278.761		표준 편차	13.7176	분산	188.172		단측 Pr < Z	<.0001
왜도	0.703854	첨도	0.175604		왜도	0.199277	첨도	-0.359892		왜도	1.48983	첨도	4.91023		왜도	0.660201	첨도	1.58198		양측 Pr > |Z|	<.0001
제곱합	1543772	수정 제곱합	47872.7		제곱합	1107217	수정 제곱합	28671.2		제곱합	897263	수정 제곱합	29827.4		제곱합	1364455	수정 제곱합	33306.4
변동계수	17.9574	평균의 표준 오차	1.66388		변동계수	16.3757	평균의 표준 오차	1.47884		변동계수	18.6298	평균의 표준 오차	1.60659		변동계수	15.8626	평균의 표준 오차	1.02818
specialty=IM year=2016					specialty=IM year=2017					specialty=IM year=2018					specialty=IM year=2019
적률					적률					적률					적률					Jonckheere-Terpstra 검정
N	441	가중합	441		N	350	가중합	350		N	410	가중합	410		N	643	가중합	643		통계량	736978
평균	88.1134	관측값 합	38858		평균	86.0343	관측값 합	30112		평균	81.3299	관측값 합	33345.2		평균	82.0062	관측값 합	52730		Z	-4.3561
표준 편차	23.9751	분산	574.806		표준 편차	22.0444	분산	485.957		표준 편차	19.061	분산	363.322		표준 편차	18.9563	분산	359.34		단측 Pr < Z	<.0001
왜도	0.38398	첨도	-0.0723767		왜도	0.142019	첨도	1.50987		왜도	-0.428251	첨도	2.43525		왜도	-0.0781005	첨도	3.40159		양측 Pr > |Z|	<.0001
제곱합	3.67682e+06	수정 제곱합	252915		제곱합	2.76026e+06	수정 제곱합	169599		제곱합	2.86056e+06	수정 제곱합	148599		제곱합	4554884	수정 제곱합	230696
변동계수	27.2094	평균의 표준 오차	1.14167		변동계수	25.6229	평균의 표준 오차	1.17832		변동계수	23.4367	평균의 표준 오차	0.941356		변동계수	23.1156	평균의 표준 오차	0.747562
specialty=general year=2016					specialty=general year=2017					specialty=general year=2018					specialty=general year=2019
적률					적률					적률					적률					Jonckheere-Terpstra 검정
N	836	가중합	836		N	766	가중합	766		N	976	가중합	976		N	1350	가중합	1350		통계량	3.4091e+06
평균	74.0413	관측값 합	61898.5		평균	71.0558	관측값 합	54428.8		평균	67.9985	관측값 합	66366.5		평균	70.2719	관측값 합	94867		Z	-4.3956
표준 편차	20.3576	분산	414.432		표준 편차	20.3804	분산	415.36		표준 편차	17.9346	분산	321.649		표준 편차	18.9111	분산	357.629		단측 Pr < Z	<.0001
왜도	0.276056	첨도	0.220322		왜도	0.101242	첨도	1.19863		왜도	-0.0013704	첨도	1.83809		왜도	0.852877	첨도	4.13836		양측 Pr > |Z|	<.0001
제곱합	4.92909e+06	수정 제곱합	346050		제곱합	4.18523e+06	수정 제곱합	317751		제곱합	4.82643e+06	수정 제곱합	313608		제곱합	7148921	수정 제곱합	482441
변동계수	27.4949	평균의 표준 오차	0.704082		변동계수	28.6822	평균의 표준 오차	0.736373		변동계수	26.375	평균의 표준 오차	0.574072		변동계수	26.9113	평균의 표준 오차	0.514694
specialty=medical year=2016					specialty=medical year=2017					specialty=medical year=2018					specialty=medical year=2019
적률					적률					적률					적률					Jonckheere-Terpstra 검정
N	397	가중합	397		N	350	가중합	350		N	481	가중합	481		N	668	가중합	668		통계량	777476
평균	82.5101	관측값 합	32756.5		평균	78.4571	관측값 합	27460		평균	76.2827	관측값 합	36692		평균	75.8653	관측값 합	50678		Z	-4.4301
표준 편차	25.4645	분산	648.439		표준 편차	18.7242	분산	350.597		표준 편차	19.0834	분산	364.175		표준 편차	18.965	분산	359.67		단측 Pr < Z	<.0001
왜도	0.394758	첨도	0.215273		왜도	0.260774	첨도	0.58667		왜도	0.343297	첨도	0.405882		왜도	0.310226	첨도	1.97136		양측 Pr > |Z|	<.0001
제곱합	2.95952e+06	수정 제곱합	256782		제곱합	2.27679e+06	수정 제곱합	122358		제곱합	2.97377e+06	수정 제곱합	174804		제곱합	4084600	수정 제곱합	239900
변동계수	30.8623	평균의 표준 오차	1.27803		변동계수	23.8656	평균의 표준 오차	1.00085		변동계수	25.0166	평균의 표준 오차	0.870127		변동계수	24.9982	평균의 표준 오차	0.733777
specialty=surgical year=2016					specialty=surgical year=2017					specialty=surgical year=2018					specialty=surgical year=2019
적률					적률					적률					적률					Jonckheere-Terpstra 검정
N	467	가중합	467		N	457	가중합	457		N	566	가중합	566		N	740	가중합	740		통계량	1004566
평균	98.4111	관측값 합	45958		평균	93.3468	관측값 합	42659.5		평균	85.0288	관측값 합	48126.3		평균	86.7595	관측값 합	64202		Z	-8.4039
표준 편차	26.7887	분산	717.636		표준 편차	24.7002	분산	610.101		표준 편차	19.9141	분산	396.571		표준 편차	18.5946	분산	345.758		단측 Pr < Z	<.0001
왜도	0.259179	첨도	-0.0298291		왜도	0.4163	첨도	0.234593		왜도	0.430502	첨도	2.22944		왜도	0.628752	첨도	2.46528		양측 Pr > |Z|	<.0001
제곱합	4.8572e+06	수정 제곱합	334419		제곱합	4.26034e+06	수정 제곱합	278206		제곱합	4.31618e+06	수정 제곱합	224063		제곱합	5825646	수정 제곱합	255515
변동계수	27.2212	평균의 표준 오차	1.23963		변동계수	26.4607	평균의 표준 오차	1.15543		변동계수	23.4204	평균의 표준 오차	0.837052		변동계수	21.4323	평균의 표준 오차	0.68355
grade=1 year=2016					grade=1 year=2017					grade=1 year=2018					grade=1 year=2019
적률					적률					적률					적률					Jonckheere-Terpstra 검정
N	472	가중합	472		N	476	가중합	476		N	575	가중합	575		N	868	가중합	868		통계량	1.12545e+06
평균	102.443	관측값 합	48353		평균	92.7521	관측값 합	44150		평균	87.12	관측값 합	50094		평균	86.3422	관측값 합	74945		Z	-11.4076
표준 편차	26.0795	분산	680.141		표준 편차	25.3212	분산	641.164		표준 편차	19.6741	분산	387.07		표준 편차	19.5067	분산	380.511		단측 Pr < Z	<.0001
왜도	0.13405	첨도	-0.307281		왜도	0.158801	첨도	0.733983		왜도	0.220356	첨도	2.1951		왜도	0.211785	첨도	2.17337		양측 Pr > |Z|	<.0001
제곱합	5273763	수정 제곱합	320346		제곱합	4399558	수정 제곱합	304553		제곱합	4.58637e+06	수정 제곱합	222178		제곱합	6800817	수정 제곱합	329903
변동계수	25.4576	평균의 표준 오차	1.20041		변동계수	27.2999	평균의 표준 오차	1.1606		변동계수	22.5828	평균의 표준 오차	0.820467		변동계수	22.5923	평균의 표준 오차	0.662101
grade=2 year=2016					grade=2 year=2017					grade=2 year=2018					grade=2 year=2019
적률					적률					적률					적률					Jonckheere-Terpstra 검정
N	566	가중합	566		N	489	가중합	489		N	563	가중합	563		N	866	가중합	866		통계량	1243620
평균	92.1281	관측값 합	52144.5		평균	85.5087	관측값 합	41813.8		평균	81.4028	관측값 합	45829.8		평균	81.3545	관측값 합	70453		Z	-9.6294
표준 편차	22.8825	분산	523.611		표준 편차	21.111	분산	445.675		표준 편차	19.3647	분산	374.99		표준 편차	18.98	분산	360.241		단측 Pr < Z	<.0001
왜도	0.15527	첨도	0.319351		왜도	0.0240724	첨도	0.473563		왜도	0.448255	첨도	2.44708		왜도	0.112842	첨도	2.9679		양측 Pr > |Z|	<.0001
제곱합	5.09981e+06	수정 제곱합	295840		제곱합	3.79293e+06	수정 제곱합	217490		제곱합	3.94141e+06	수정 제곱합	210745		제곱합	6043277	수정 제곱합	311608
변동계수	24.8377	평균의 표준 오차	0.961825		변동계수	24.6887	평균의 표준 오차	0.954673		변동계수	23.7887	평균의 표준 오차	0.816124		변동계수	23.33	평균의 표준 오차	0.644967
grade=3 year=2016					grade=3 year=2017					grade=3 year=2018					grade=3 year=2019
적률					적률					적률					적률					Jonckheere-Terpstra 검정
N	619	가중합	619		N	575	가중합	575		N	714	가중합	714		N	977	가중합	977		통계량	1741954
평균	80.6607	관측값 합	49929		평균	78.8322	관측값 합	45328.5		평균	72.3793	관측값 합	51678.8		평균	74.5773	관측값 합	72862		Z	-7.2458
표준 편차	21.8522	분산	477.517		표준 편차	20.6772	분산	427.548		표준 편차	18.5182	분산	342.924		표준 편차	17.8809	분산	319.726		단측 Pr < Z	<.0001
왜도	0.207823	첨도	0.718395		왜도	0.0793124	첨도	1.57244		왜도	-0.329687	첨도	1.64804		왜도	0.677623	첨도	3.9907		양측 Pr > |Z|	<.0001
제곱합	4322416	수정 제곱합	295106		제곱합	3.81876e+06	수정 제곱합	245413		제곱합	3.98498e+06	수정 제곱합	244505		제곱합	5745902	수정 제곱합	312052
변동계수	27.0915	평균의 표준 오차	0.878313		변동계수	26.2294	평균의 표준 오차	0.8623		변동계수	25.585	평균의 표준 오차	0.693027		변동계수	23.9763	평균의 표준 오차	0.57206
grade=4 year=2016					grade=4 year=2017					grade=4 year=2018					grade=4 year=2019
적률					적률					적률					적률					Jonckheere-Terpstra 검정
N	616	가중합	616		N	499	가중합	499		N	689	가중합	689		N	868	가중합	868		통계량	1631573
평균	69.9619	관측값 합	43096.5		평균	69.3487	관측값 합	34605		평균	67.6437	관측값 합	46606.5		평균	68.6751	관측값 합	59610		Z	-0.5881
표준 편차	20.3749	분산	415.135		표준 편차	19.47	분산	379.08		표준 편차	17.4215	분산	303.51		표준 편차	18.4393	분산	340.007		단측 Pr < Z	0.2782
왜도	0.948917	첨도	2.31465		왜도	0.519578	첨도	1.82698		왜도	0.118268	첨도	0.68079		왜도	0.776356	첨도	3.9353		양측 Pr > |Z|	0.5565
제곱합	3.27042e+06	수정 제곱합	255308		제곱합	2.58859e+06	수정 제곱합	188782		제곱합	3.36145e+06	수정 제곱합	208815		제곱합	4388510	수정 제곱합	294786
변동계수	29.1228	평균의 표준 오차	0.820926		변동계수	28.0755	평균의 표준 오차	0.871596		변동계수	25.7549	평균의 표준 오차	0.663708		변동계수	26.85	평균의 표준 오차	0.62587
grade=5 year=2016					grade=5 year=2017					grade=5 year=2018					grade=5 year=2019
적률					적률					적률					적률					Jonckheere-Terpstra 검정
N	709	가중합	709		N	756	가중합	756		N	779	가중합	779		N	1102	가중합	1102		통계량	1696113
평균	114.119	관측값 합	80910.5		평균	102.291	관측값 합	77331.8		평균	88.2442	관측값 합	68742.2		평균	88.3748	관측값 합	97389		Z	-29.3219
표준 편차	19.5762	분산	383.228		표준 편차	19.1042	분산	364.97		표준 편차	13.6303	분산	185.786		표준 편차	15.1004	분산	228.022		단측 Pr < Z	<.0001
왜도	-0.525956	첨도	0.766983		왜도	0.11934	첨도	0.757632		왜도	-0.820284	첨도	8.78816		왜도	0.421569	첨도	8.63918		양측 Pr > |Z|	<.0001
제곱합	9.50477e+06	수정 제곱합	271325		제곱합	8.18587e+06	수정 제곱합	275553		제곱합	6.21064e+06	수정 제곱합	144542		제곱합	8857783	수정 제곱합	251052
변동계수	17.1542	평균의 표준 오차	0.7352		변동계수	18.6764	평균의 표준 오차	0.694813		변동계수	15.4462	평균의 표준 오차	0.488358		변동계수	17.0868	평균의 표준 오차	0.454881
[truncated: 1 more columns]

## Sheet: working hour (2)
year=2016					year=2017					year=2018					year=2019									2016	2017	2018	2019	p for trend
																							All group	92.03	87.0229	79.2022	80.1664	<0.01
적률					적률					적률					적률					Jonckheere-Terpstra 검정			By institution type					<0.01
N	2982	가중합	2982		N	2795	가중합	2795		N	3320	가중합	3320		N	4681	가중합	4681		통계량	38876656		Superior general hospitals	94.1071	89.3435	80.0543	81.1699	<0.01
평균	92.03	관측값 합	274434		평균	87.0229	관측값 합	243229		평균	79.2022	관측값 합	262951		평균	80.1664	관측값 합	375259		Z	-21.6719		General hospitals	88.4608	82.6587	80.1013	81.0201	<0.01
표준 편차	27.2591	분산	743.059		표준 편차	24.0735	분산	579.533		표준 편차	19.4728	분산	379.191		표준 편차	19.3545	분산	374.598		단측 Pr < Z	<.0001		Other institutions	83.505	77.6879	73.3925	75.4095	<0.01
왜도	0.122365	첨도	-0.459077		왜도	0.123087	첨도	0.37671		왜도	-0.0803568	첨도	1.68106		왜도	0.263659	첨도	2.58846		양측 Pr > |Z|	<.0001		By PGY
제곱합	2.74712e+07	수정 제곱합	2.21506e+06		제곱합	2.27857e+07	수정 제곱합	1.61921e+06		제곱합	2.20848e+07	수정 제곱합	1.25854e+06		제곱합	31836289	수정 제곱합	1.75312e+06					Intern	114.119	102.291	88.2442	88.3748	<0.01
변동계수	29.6198	평균의 표준 오차	0.499181		변동계수	27.6634	평균의 표준 오차	0.455353		변동계수	24.5862	평균의 표준 오차	0.337956		변동계수	24.143	평균의 표준 오차	0.282887					PGY2	102.443	92.7521	87.12	86.3422	<0.01
																							PGY3	92.1281	85.5087	81.4028	81.3545	<0.01
class=A year=2016					class=A year=2017					class=A year=2018					class=A year=2019								PGY4	80.6607	78.8322	72.3793	74.5773	<0.01
																							PGY5	69.9619	69.3487	67.6437	68.6751	0.5565
적률					적률					적률					적률					Jonckheere-Terpstra 검정			By specialty
N	2237	가중합	2237		N	2082	가중합	2082		N	2418	가중합	2418		N	3138	가중합	3138		통계량	1.96033e+07		Internal medicine	88.1134	86.0343	81.3299	82.0062	<0.01
평균	94.1071	관측값 합	210518		평균	89.3435	관측값 합	186013		평균	80.0543	관측값 합	193571		평균	81.1699	관측값 합	254711		Z	-20.9115		Medical	82.5101	78.4571	76.2827	75.8653	<0.01
표준 편차	27.3934	분산	750.399		표준 편차	24.3315	분산	592.023		표준 편차	19.3982	분산	376.29		표준 편차	19.147	분산	366.608		단측 Pr < Z	<.0001		General surgery	106.455	96.8435	89.6204	86.4775	<0.01
왜도	0.041349	첨도	-0.481705		왜도	0.0699292	첨도	0.36243		왜도	-0.141852	첨도	1.49393		왜도	0.0948833	첨도	2.41484		양측 Pr > |Z|	<.0001		Surgical	98.4111	93.3468	85.0288	86.7595	<0.01
제곱합	2.14891e+07	수정 제곱합	1.67789e+06		제곱합	1.78511e+07	수정 제곱합	1.232e+06		제곱합	1.64057e+07	수정 제곱합	909494		제곱합	21824905	수정 제곱합	1.15005e+06					General	74.0413	71.0558	67.9985	70.2719	<0.01
변동계수	29.1088	평균의 표준 오차	0.57918		변동계수	27.2337	평균의 표준 오차	0.533248		변동계수	24.2313	평균의 표준 오차	0.394488		변동계수	23.5888	평균의 표준 오차	0.341802
class=B year=2016					class=B year=2017					class=B year=2018					class=B year=2019
적률					적률					적률					적률					Jonckheere-Terpstra 검정
N	344	가중합	344		N	367	가중합	367		N	474	가중합	474		N	747	가중합	747		통계량	812354
평균	88.4608	관측값 합	30430.5		평균	82.6587	관측값 합	30335.8		평균	80.1013	관측값 합	37968		평균	81.0201	관측값 합	60522		Z	-3.8928
표준 편차	25.2222	분산	636.158		표준 편차	21.3915	분산	457.596		표준 편차	19.3628	분산	374.917		표준 편차	19.1561	분산	366.958		단측 Pr < Z	<.0001
왜도	0.436385	첨도	-0.162306		왜도	0.244818	첨도	0.284802		왜도	0.38483	첨도	2.52798		왜도	0.571381	첨도	2.65033		양측 Pr > |Z|	<.0001
제곱합	2.91011e+06	수정 제곱합	218202		제곱합	2.67499e+06	수정 제곱합	167480		제곱합	3.21862e+06	수정 제곱합	177336		제곱합	5177248	수정 제곱합	273751
변동계수	28.5123	평균의 표준 오차	1.35989		변동계수	25.8793	평균의 표준 오차	1.11663		변동계수	24.1729	평균의 표준 오차	0.889361		변동계수	23.6437	평균의 표준 오차	0.700887
class=C year=2016					class=C year=2017					class=C year=2018					class=C year=2019
적률					적률					적률					적률					Jonckheere-Terpstra 검정
N	401	가중합	401		N	346	가중합	346		N	428	가중합	428		N	796	가중합	796		통계량	840376
평균	83.505	관측값 합	33485.5		평균	77.6879	관측값 합	26880		평균	73.3925	관측값 합	31412		평균	75.4095	관측값 합	60026		Z	-4.6054
표준 편차	26.2577	분산	689.466		표준 편차	22.288	분산	496.754		표준 편차	19.06	분산	363.282		표준 편차	19.6703	분산	386.921		단측 Pr < Z	<.0001
왜도	0.315813	첨도	-0.171638		왜도	0.139324	첨도	0.929774		왜도	-0.272171	첨도	2.01859		왜도	0.691692	첨도	4.04073		양측 Pr > |Z|	<.0001
제곱합	3.07199e+06	수정 제곱합	275786		제곱합	2259630	수정 제곱합	171380		제곱합	2.46053e+06	수정 제곱합	155122		제곱합	4834136	수정 제곱합	307602
변동계수	31.4445	평균의 표준 오차	1.31125		변동계수	28.6892	평균의 표준 오차	1.19821		변동계수	25.9699	평균의 표준 오차	0.921298		변동계수	26.0847	평균의 표준 오차	0.697196
specialty=GS year=2016					specialty=GS year=2017					specialty=GS year=2018					specialty=GS year=2019
적률					적률					적률					적률					Jonckheere-Terpstra 검정
N	132	가중합	132		N	115	가중합	115		N	108	가중합	108		N	178	가중합	178		통계량	44968
평균	106.455	관측값 합	14052		평균	96.8435	관측값 합	11137		평균	89.6204	관측값 합	9679		평균	86.4775	관측값 합	15393		Z	-10.1578
표준 편차	19.1165	분산	365.441		표준 편차	15.8588	분산	251.502		표준 편차	16.6961	분산	278.761		표준 편차	13.7176	분산	188.172		단측 Pr < Z	<.0001
왜도	0.703854	첨도	0.175604		왜도	0.199277	첨도	-0.359892		왜도	1.48983	첨도	4.91023		왜도	0.660201	첨도	1.58198		양측 Pr > |Z|	<.0001
제곱합	1543772	수정 제곱합	47872.7		제곱합	1107217	수정 제곱합	28671.2		제곱합	897263	수정 제곱합	29827.4		제곱합	1364455	수정 제곱합	33306.4
변동계수	17.9574	평균의 표준 오차	1.66388		변동계수	16.3757	평균의 표준 오차	1.47884		변동계수	18.6298	평균의 표준 오차	1.60659		변동계수	15.8626	평균의 표준 오차	1.02818
specialty=IM year=2016					specialty=IM year=2017					specialty=IM year=2018					specialty=IM year=2019
적률					적률					적률					적률					Jonckheere-Terpstra 검정
N	441	가중합	441		N	350	가중합	350		N	410	가중합	410		N	643	가중합	643		통계량	736978
평균	88.1134	관측값 합	38858		평균	86.0343	관측값 합	30112		평균	81.3299	관측값 합	33345.2		평균	82.0062	관측값 합	52730		Z	-4.3561
표준 편차	23.9751	분산	574.806		표준 편차	22.0444	분산	485.957		표준 편차	19.061	분산	363.322		표준 편차	18.9563	분산	359.34		단측 Pr < Z	<.0001
왜도	0.38398	첨도	-0.0723767		왜도	0.142019	첨도	1.50987		왜도	-0.428251	첨도	2.43525		왜도	-0.0781005	첨도	3.40159		양측 Pr > |Z|	<.0001
제곱합	3.67682e+06	수정 제곱합	252915		제곱합	2.76026e+06	수정 제곱합	169599		제곱합	2.86056e+06	수정 제곱합	148599		제곱합	4554884	수정 제곱합	230696
변동계수	27.2094	평균의 표준 오차	1.14167		변동계수	25.6229	평균의 표준 오차	1.17832		변동계수	23.4367	평균의 표준 오차	0.941356		변동계수	23.1156	평균의 표준 오차	0.747562
specialty=general year=2016					specialty=general year=2017					specialty=general year=2018					specialty=general year=2019
적률					적률					적률					적률					Jonckheere-Terpstra 검정
N	836	가중합	836		N	766	가중합	766		N	976	가중합	976		N	1350	가중합	1350		통계량	3.4091e+06
평균	74.0413	관측값 합	61898.5		평균	71.0558	관측값 합	54428.8		평균	67.9985	관측값 합	66366.5		평균	70.2719	관측값 합	94867		Z	-4.3956
표준 편차	20.3576	분산	414.432		표준 편차	20.3804	분산	415.36		표준 편차	17.9346	분산	321.649		표준 편차	18.9111	분산	357.629		단측 Pr < Z	<.0001
왜도	0.276056	첨도	0.220322		왜도	0.101242	첨도	1.19863		왜도	-0.0013704	첨도	1.83809		왜도	0.852877	첨도	4.13836		양측 Pr > |Z|	<.0001
제곱합	4.92909e+06	수정 제곱합	346050		제곱합	4.18523e+06	수정 제곱합	317751		제곱합	4.82643e+06	수정 제곱합	313608		제곱합	7148921	수정 제곱합	482441
변동계수	27.4949	평균의 표준 오차	0.704082		변동계수	28.6822	평균의 표준 오차	0.736373		변동계수	26.375	평균의 표준 오차	0.574072		변동계수	26.9113	평균의 표준 오차	0.514694
specialty=medical year=2016					specialty=medical year=2017					specialty=medical year=2018					specialty=medical year=2019
적률					적률					적률					적률					Jonckheere-Terpstra 검정
N	397	가중합	397		N	350	가중합	350		N	481	가중합	481		N	668	가중합	668		통계량	777476
평균	82.5101	관측값 합	32756.5		평균	78.4571	관측값 합	27460		평균	76.2827	관측값 합	36692		평균	75.8653	관측값 합	50678		Z	-4.4301
표준 편차	25.4645	분산	648.439		표준 편차	18.7242	분산	350.597		표준 편차	19.0834	분산	364.175		표준 편차	18.965	분산	359.67		단측 Pr < Z	<.0001
왜도	0.394758	첨도	0.215273		왜도	0.260774	첨도	0.58667		왜도	0.343297	첨도	0.405882		왜도	0.310226	첨도	1.97136		양측 Pr > |Z|	<.0001
제곱합	2.95952e+06	수정 제곱합	256782		제곱합	2.27679e+06	수정 제곱합	122358		제곱합	2.97377e+06	수정 제곱합	174804		제곱합	4084600	수정 제곱합	239900
변동계수	30.8623	평균의 표준 오차	1.27803		변동계수	23.8656	평균의 표준 오차	1.00085		변동계수	25.0166	평균의 표준 오차	0.870127		변동계수	24.9982	평균의 표준 오차	0.733777
specialty=surgical year=2016					specialty=surgical year=2017					specialty=surgical year=2018					specialty=surgical year=2019
적률					적률					적률					적률					Jonckheere-Terpstra 검정
N	467	가중합	467		N	457	가중합	457		N	566	가중합	566		N	740	가중합	740		통계량	1004566
평균	98.4111	관측값 합	45958		평균	93.3468	관측값 합	42659.5		평균	85.0288	관측값 합	48126.3		평균	86.7595	관측값 합	64202		Z	-8.4039
표준 편차	26.7887	분산	717.636		표준 편차	24.7002	분산	610.101		표준 편차	19.9141	분산	396.571		표준 편차	18.5946	분산	345.758		단측 Pr < Z	<.0001
왜도	0.259179	첨도	-0.0298291		왜도	0.4163	첨도	0.234593		왜도	0.430502	첨도	2.22944		왜도	0.628752	첨도	2.46528		양측 Pr > |Z|	<.0001
제곱합	4.8572e+06	수정 제곱합	334419		제곱합	4.26034e+06	수정 제곱합	278206		제곱합	4.31618e+06	수정 제곱합	224063		제곱합	5825646	수정 제곱합	255515
변동계수	27.2212	평균의 표준 오차	1.23963		변동계수	26.4607	평균의 표준 오차	1.15543		변동계수	23.4204	평균의 표준 오차	0.837052		변동계수	21.4323	평균의 표준 오차	0.68355
grade=1 year=2016					grade=1 year=2017					grade=1 year=2018					grade=1 year=2019
적률					적률					적률					적률					Jonckheere-Terpstra 검정
N	472	가중합	472		N	476	가중합	476		N	575	가중합	575		N	868	가중합	868		통계량	1.12545e+06
평균	102.443	관측값 합	48353		평균	92.7521	관측값 합	44150		평균	87.12	관측값 합	50094		평균	86.3422	관측값 합	74945		Z	-11.4076
표준 편차	26.0795	분산	680.141		표준 편차	25.3212	분산	641.164		표준 편차	19.6741	분산	387.07		표준 편차	19.5067	분산	380.511		단측 Pr < Z	<.0001
왜도	0.13405	첨도	-0.307281		왜도	0.158801	첨도	0.733983		왜도	0.220356	첨도	2.1951		왜도	0.211785	첨도	2.17337		양측 Pr > |Z|	<.0001
제곱합	5273763	수정 제곱합	320346		제곱합	4399558	수정 제곱합	304553		제곱합	4.58637e+06	수정 제곱합	222178		제곱합	6800817	수정 제곱합	329903
변동계수	25.4576	평균의 표준 오차	1.20041		변동계수	27.2999	평균의 표준 오차	1.1606		변동계수	22.5828	평균의 표준 오차	0.820467		변동계수	22.5923	평균의 표준 오차	0.662101
grade=2 year=2016					grade=2 year=2017					grade=2 year=2018					grade=2 year=2019
적률					적률					적률					적률					Jonckheere-Terpstra 검정
N	566	가중합	566		N	489	가중합	489		N	563	가중합	563		N	866	가중합	866		통계량	1243620
평균	92.1281	관측값 합	52144.5		평균	85.5087	관측값 합	41813.8		평균	81.4028	관측값 합	45829.8		평균	81.3545	관측값 합	70453		Z	-9.6294
표준 편차	22.8825	분산	523.611		표준 편차	21.111	분산	445.675		표준 편차	19.3647	분산	374.99		표준 편차	18.98	분산	360.241		단측 Pr < Z	<.0001
왜도	0.15527	첨도	0.319351		왜도	0.0240724	첨도	0.473563		왜도	0.448255	첨도	2.44708		왜도	0.112842	첨도	2.9679		양측 Pr > |Z|	<.0001
제곱합	5.09981e+06	수정 제곱합	295840		제곱합	3.79293e+06	수정 제곱합	217490		제곱합	3.94141e+06	수정 제곱합	210745		제곱합	6043277	수정 제곱합	311608
변동계수	24.8377	평균의 표준 오차	0.961825		변동계수	24.6887	평균의 표준 오차	0.954673		변동계수	23.7887	평균의 표준 오차	0.816124		변동계수	23.33	평균의 표준 오차	0.644967
grade=3 year=2016					grade=3 year=2017					grade=3 year=2018					grade=3 year=2019
적률					적률					적률					적률					Jonckheere-Terpstra 검정
N	619	가중합	619		N	575	가중합	575		N	714	가중합	714		N	977	가중합	977		통계량	1741954
평균	80.6607	관측값 합	49929		평균	78.8322	관측값 합	45328.5		평균	72.3793	관측값 합	51678.8		평균	74.5773	관측값 합	72862		Z	-7.2458
표준 편차	21.8522	분산	477.517		표준 편차	20.6772	분산	427.548		표준 편차	18.5182	분산	342.924		표준 편차	17.8809	분산	319.726		단측 Pr < Z	<.0001
왜도	0.207823	첨도	0.718395		왜도	0.0793124	첨도	1.57244		왜도	-0.329687	첨도	1.64804		왜도	0.677623	첨도	3.9907		양측 Pr > |Z|	<.0001
제곱합	4322416	수정 제곱합	295106		제곱합	3.81876e+06	수정 제곱합	245413		제곱합	3.98498e+06	수정 제곱합	244505		제곱합	5745902	수정 제곱합	312052
변동계수	27.0915	평균의 표준 오차	0.878313		변동계수	26.2294	평균의 표준 오차	0.8623		변동계수	25.585	평균의 표준 오차	0.693027		변동계수	23.9763	평균의 표준 오차	0.57206
grade=4 year=2016					grade=4 year=2017					grade=4 year=2018					grade=4 year=2019
적률					적률					적률					적률					Jonckheere-Terpstra 검정
N	616	가중합	616		N	499	가중합	499		N	689	가중합	689		N	868	가중합	868		통계량	1631573
평균	69.9619	관측값 합	43096.5		평균	69.3487	관측값 합	34605		평균	67.6437	관측값 합	46606.5		평균	68.6751	관측값 합	59610		Z	-0.5881
표준 편차	20.3749	분산	415.135		표준 편차	19.47	분산	379.08		표준 편차	17.4215	분산	303.51		표준 편차	18.4393	분산	340.007		단측 Pr < Z	0.2782
왜도	0.948917	첨도	2.31465		왜도	0.519578	첨도	1.82698		왜도	0.118268	첨도	0.68079		왜도	0.776356	첨도	3.9353		양측 Pr > |Z|	0.5565
제곱합	3.27042e+06	수정 제곱합	255308		제곱합	2.58859e+06	수정 제곱합	188782		제곱합	3.36145e+06	수정 제곱합	208815		제곱합	4388510	수정 제곱합	294786
변동계수	29.1228	평균의 표준 오차	0.820926		변동계수	28.0755	평균의 표준 오차	0.871596		변동계수	25.7549	평균의 표준 오차	0.663708		변동계수	26.85	평균의 표준 오차	0.62587
grade=5 year=2016					grade=5 year=2017					grade=5 year=2018					grade=5 year=2019
적률					적률					적률					적률					Jonckheere-Terpstra 검정
N	709	가중합	709		N	756	가중합	756		N	779	가중합	779		N	1102	가중합	1102		통계량	1696113
평균	114.119	관측값 합	80910.5		평균	102.291	관측값 합	77331.8		평균	88.2442	관측값 합	68742.2		평균	88.3748	관측값 합	97389		Z	-29.3219
표준 편차	19.5762	분산	383.228		표준 편차	19.1042	분산	364.97		표준 편차	13.6303	분산	185.786		표준 편차	15.1004	분산	228.022		단측 Pr < Z	<.0001
왜도	-0.525956	첨도	0.766983		왜도	0.11934	첨도	0.757632		왜도	-0.820284	첨도	8.78816		왜도	0.421569	첨도	8.63918		양측 Pr > |Z|	<.0001
제곱합	9.50477e+06	수정 제곱합	271325		제곱합	8.18587e+06	수정 제곱합	275553		제곱합	6.21064e+06	수정 제곱합	144542		제곱합	8857783	수정 제곱합	251052
변동계수	17.1542	평균의 표준 오차	0.7352		변동계수	18.6764	평균의 표준 오차	0.694813		변동계수	15.4462	평균의 표준 오차	0.488358		변동계수	17.0868	평균의 표준 오차	0.454881
